# Supplementary material for: Crotonylation of GAPDH regulates human embryonic stem cell endodermal lineage differentiation and metabolic switch
Source: Stem Cell Res Ther. 2023 Apr 3;14:63. doi: 10.1186/s13287-023-03290-y (PMC10071711; doi:10.1186/s13287-023-03290-y)
Supplement: Supplementary file 2 — Additional file 2. Table S1. Up-regulated genes in crotonate treated H9-LTR7 GFP cells; Table S2. Down-regulated genes in crotonate treated H9-LTR7 GFP cells; Table S3. Up-regulated genes in crotonate treated hEPS cells; Table S4. Down-regulated genes in crotonate treated hEPS cells; Table S5. Large-scale analysis of lysine crotonylated proteins in crotonate treated pluripotent stem cells; Table S6. Gene ontology analysis of crotonylated proteins in response to crotonate treatment that were identified by LC/MS-MS; Table S7. Quantitative PCR primers used in this study. [file 13287_2023_3290_MOESM2_ESM.xlsx]

## Sheet: supplementary table1
Table S1. up-regulated genes in crotonate treated H9-LTR7 GFP cells
Gene	Cr treated	untreated	log2FoldChange	pvalue
COL3A1	248966	1.38778e-17	20.9324	2.44007e-96
CRHBP	78946.8	1.8066	15.3131	1.85753e-82
HAPLN1	85454.5	37.1949	11.1607	1.42569e-67
HAND1	20860	3.62147	12.4401	6.35617e-66
HGF	17365.3	4.52888	11.8632	4.4561e-63
LUM	10821.2	1.38778e-17	16.4084	2.51586e-62
RSPO3	11266.5	1.8066	12.5043	2.38053e-61
PITX1	9519.69	1.38778e-17	16.2235	6.13481e-61
GATA4	12439.1	4.52888	11.3819	1.82137e-59
HAND2	13059.5	5.43629	11.1955	3.24077e-59
TBX4	10907.2	3.62147	11.5046	6.66248e-59
COL6A3	173384	222.301	9.60639	2.33976e-58
HOXB9	7037.83	1.38778e-17	15.7877	1.13208e-57
IGF2	183939	316.669	9.18143	2.3677e-55
APLNR	10972.2	9.06588	10.2202	2.38263e-55
PRRX1	8826.49	5.43629	10.6303	5.57417e-55
HOXA10	5144.47	1.38778e-17	15.3356	2.73081e-54
BMP5	4906.43	1.38778e-17	15.2673	8.85257e-54
EGFLAM	16027.4	21.7693	9.5153	9.1421e-54
ZNF503	6200.26	3.62147	10.6897	8.41525e-53
TBX3	5557.75	2.71404	10.9311	1.37767e-52
HOXA13	4365.31	1.38778e-17	15.0987	1.60741e-52
DKK1	5993.07	3.62147	10.6407	1.95543e-52
HOXA9	3761.37	1.38778e-17	14.8839	6.44605e-51
NRP1	23685.7	56.2499	8.71457	3.85077e-50
PITX2	6624.55	8.15849	9.64211	6.65259e-50
ALDH1A2	3116.66	1.38778e-17	14.6126	6.78028e-49
MSX1	7355.23	13.6028	9.06477	1.86939e-48
HOXB3	2963.48	1.38778e-17	14.5399	2.35326e-48
MEIS2	2961.27	1.38778e-17	14.5389	2.39285e-48
GATA6	3189.4	1.8066	10.6837	9.72053e-48
CCDC80	19102.2	57.1573	8.38126	1.15219e-47
HOXB6	2772.82	1.38778e-17	14.444	1.22013e-47
REN	2678.04	1.38778e-17	14.3938	2.85906e-47
FMOD	2646.08	1.38778e-17	14.3765	3.84634e-47
HOXA11	2486.28	1.38778e-17	14.2866	1.79123e-46
EVX1	2471.95	1.38778e-17	14.2783	2.05881e-46
HOXB8	2344.11	1.38778e-17	14.2017	7.63164e-46
PLVAP	4154.81	7.25109	9.13631	1.69528e-45
TECRL	2268.07	1.38778e-17	14.1541	1.71844e-45
DLK1	8681.02	27.2136	8.31041	2.49817e-45
ZEB2	7526.05	22.6767	8.36617	2.73544e-45
LEF1	6613.53	18.1398	8.49966	2.82581e-45
SLC39A2	2804.78	3.62147	9.54532	2.83606e-44
RGS4	3386.67	6.34369	9.03058	5.83171e-44
SOX6	1955.08	1.38778e-17	13.9399	6.62481e-44
TIMP3	41476.4	203.246	7.67199	7.95892e-44
LIX1	1919.81	1.38778e-17	13.9136	1.04566e-43
CDKN2B	2109.37	1.8066	10.0872	2.58224e-43
WISP1	2500.61	3.62147	9.37972	4.77845e-43
BMPER	4036.89	11.7881	8.40371	5.88166e-43
TWIST1	2627.34	4.52888	9.13871	1.00553e-42
PMP22	25104.1	132.47	7.56468	1.00928e-42
TBX20	1664.13	1.38778e-17	13.7075	3.44899e-42
HOXB7	1592.5	1.38778e-17	13.644	1.01823e-41
RSPO2	10023.3	51.713	7.59495	1.0399e-41
ISLR	2541.38	5.43629	8.83412	1.34212e-41
FAM198B	1547.32	1.38778e-17	13.6025	2.05296e-41
ERBB4	3725.01	13.6028	8.08327	3.7256e-41
ENTPD3	4242.98	17.2324	7.93282	6.78961e-41
TMEM119	1977.12	3.62147	9.04086	1.51522e-40
GATA2	1622.26	1.8066	9.70844	1.60403e-40
TNFRSF19	4799.52	22.6767	7.71718	1.81458e-40
LRRN4	5709.83	29.9358	7.5691	2.69765e-40
SNAI2	10400.2	63.509	7.35246	3.04585e-40
HOXC6	1339.02	1.38778e-17	13.3939	6.96483e-40
TFPI	8584.03	53.5278	7.32168	1.02106e-39
ART4	1316.98	1.38778e-17	13.37	1.04272e-39
HOXB5	1277.31	1.38778e-17	13.3258	2.20926e-39
UNC5C	7829.12	51.713	7.23851	4.55997e-39
SYTL5	8759.26	59.8795	7.18944	5.42606e-39
SEZ6L	1391.92	1.8066	9.48754	6.67727e-39
MEIS1	1207.88	1.38778e-17	13.2452	8.52773e-39
MMP28	1201.27	1.38778e-17	13.2373	9.82092e-39
HOXC10	1192.45	1.38778e-17	13.2267	1.17897e-38
ANGPT2	1875.73	5.43629	8.39598	2.29051e-38
MSX2	2837.84	13.6028	7.69083	2.97186e-38
CTHRC1	2804.78	13.6028	7.67393	3.95694e-38
ITGA8	1238.74	1.8066	9.31934	1.15294e-37
TBX2	1082.24	1.38778e-17	13.0868	1.23403e-37
TLR4	1494.42	3.62147	8.63707	1.41057e-37
CNTFR	8364.72	67.1386	6.95821	2.29899e-37
ISL1	1689.48	5.43629	8.24512	2.92273e-37
GBP4	1043.67	1.38778e-17	13.0344	3.00057e-37
EMILIN1	9469	79.8419	6.88755	3.47644e-37
ZFPM2	1031.55	1.38778e-17	13.0176	3.96961e-37
PAPPA	7046.65	58.0647	6.91987	5.61754e-37
HOXB2	994.076	1.38778e-17	12.9642	9.60089e-37
GATA3	1249.76	2.71404	8.77834	1.20937e-36
HEY1	6213.48	52.6204	6.88004	1.943e-36
VTN	1541.8	5.43629	8.11317	2.71644e-36
SLC46A3	3806.56	29.0284	7.02836	3.03807e-36
CD99	9190.17	85.2862	6.74942	3.43457e-36
ADGRA2	21707.5	218.672	6.63242	3.51097e-36
HOXA5	935.666	1.38778e-17	12.8768	4.2018e-36
SLITRK6	1337.92	4.52888	8.16516	1.43674e-35
BAMBI	38338.8	420.111	6.51144	1.44433e-35
SLIT3	12670.5	131.563	6.58814	1.70867e-35
PRPH	2445.5	16.325	7.21533	2.01899e-35
LRRC32	8135.49	82.5641	6.62028	3.14634e-35
CPED1	1477.88	6.34369	7.83431	3.7431e-35
IGFBP5	17157	189.635	6.49843	4.13493e-35
ZAP70	1918.71	11.7881	7.33065	4.78875e-35
SLC40A1	1344.53	5.43629	7.91567	7.46931e-35
GATA5	1491.11	7.25109	7.65798	1.34106e-34
LGR5	1007.3	2.71404	8.46722	2.18996e-34
HOXD10	791.295	1.38778e-17	12.6351	2.3353e-34
ABCA4	1352.25	6.34369	7.70614	3.22896e-34
CDX2	780.274	1.38778e-17	12.6149	3.26523e-34
HOXC4	882.767	1.8066	8.83063	4.10813e-34
CALCRL	3412.02	32.658	6.70127	4.53624e-34
ACTC1	57400.2	741.324	6.27455	6.14216e-34
HAS2	10463.1	127.026	6.36255	7.66484e-34
LIPG	26082.7	337.539	6.27134	1.02315e-33
SAMD5	736.191	1.38778e-17	12.531	1.30781e-33
TMEM100	1340.13	7.25109	7.50398	1.76753e-33
CST1	5498.24	63.509	6.43289	1.82004e-33
ADAM12	1784.26	13.6028	7.0214	2.37017e-33
GNRH2	1318.08	7.25109	7.48005	2.63402e-33
FIBIN	2133.62	18.1398	6.86759	3.13833e-33
PCDH7	12630.8	166.951	6.24026	3.76918e-33
PCDH17	3188.3	33.5653	6.56405	4.08379e-33
FOXF1	801.214	1.8066	8.69081	4.11512e-33
HOXD11	691.007	1.38778e-17	12.4396	5.88233e-33
COL5A1	108881	1589.73	6.09771	8.35362e-33
HOXD9	673.373	1.38778e-17	12.4023	1.10195e-32
SVEP1	3514.51	40.8244	6.42313	1.30653e-32
CDH11	28140.3	409.222	6.10315	1.53134e-32
HOXD13	660.149	1.38778e-17	12.3737	1.75143e-32
MECOM	1956.18	18.1398	6.74234	2.5441e-32
SMAD9	4652.95	60.7869	6.25514	3.87566e-32
FLI1	1852.59	17.2324	6.73733	4.07504e-32
WLS	5082.76	68.0459	6.22019	4.3151e-32
RBMS3	2490.69	28.121	6.46205	4.87176e-32
RERG	1231.02	9.06588	7.06442	5.40855e-32
NR2F2	611.658	1.38778e-17	12.2637	1.08966e-31
CALCB	4834.79	69.8607	6.11014	2.64401e-31
LGALS1	9502.06	149.71	5.98674	3.29988e-31
SRPX2	575.289	1.38778e-17	12.1752	4.57027e-31
IGFBP7	1123.02	9.06588	6.93196	4.87531e-31
TGFB2	2216.27	28.121	6.29365	8.07643e-31
DOK4	62868.7	1109.72	5.8239	8.46974e-31
TSHZ1	970.932	6.34369	7.22828	9.08931e-31
HOXC9	531.206	1.38778e-17	12.0602	2.97098e-30
PGM5	529.002	1.38778e-17	12.0542	3.24593e-30
FOXC1	529.002	1.38778e-17	12.0542	3.24593e-30
HOXA7	527.9	1.38778e-17	12.0512	3.3932e-30
PDGFRA	3629.13	58.0647	5.96258	5.57288e-30
EFCAB1	584.106	1.8066	8.23493	7.31206e-30
PLAGL1	3481.45	55.3426	5.97176	7.47436e-30
WNT11	1107.59	10.8807	6.65222	8.34808e-30
BMP2	4353.19	73.4902	5.88582	1.05071e-29
DACT3	2330.89	34.4727	6.07383	1.31694e-29
HOXA3	483.817	1.38778e-17	11.9255	2.59593e-29
ADAMTS9	3445.08	58.9721	5.86518	2.74201e-29
OAF	4711.36	84.3788	5.80089	2.90696e-29
CD300E	476.103	1.38778e-17	11.9023	3.82814e-29
GREB1L	2325.38	36.2875	5.99667	3.90816e-29
COL1A1	174906	3644.04	5.58485	4.44884e-29
RELN	653.536	3.62147	7.44397	5.76232e-29
IFI44L	462.878	1.38778e-17	11.8617	7.29179e-29
MEOX1	444.143	1.38778e-17	11.8021	1.92873e-28
RGS1	435.326	1.38778e-17	11.7731	3.09928e-28
SH3TC1	428.714	1.38778e-17	11.7511	4.51047e-28
HOXD4	424.306	1.38778e-17	11.7362	5.60341e-28
ANKRD1	1550.62	24.4915	5.97676	5.88709e-28
GRAP2	414.387	1.38778e-17	11.702	9.72011e-28
HOXC8	414.387	1.38778e-17	11.702	9.72011e-28
DKK2	411.081	0.899209	8.63853	1.08681e-27
GGT5	408.877	1.38778e-17	11.6827	1.28614e-27
COL5A2	62541.4	1502.62	5.37914	1.38958e-27
BGN	7732.13	176.025	5.45596	1.67626e-27
LRP1B	457.368	1.8066	7.88213	2.20817e-27
KIF26B	2629.55	53.5278	5.61489	2.949e-27
COL6A6	1197.96	19.0472	5.96501	3.08131e-27
RCSD1	2500.61	50.8056	5.61746	3.16416e-27
PCDH10	14598	353.872	5.36588	3.58732e-27
APOA1	765.947	8.15849	6.5298	4.17585e-27
ARHGAP29	7522.74	178.747	5.39423	4.71115e-27
LRFN5	1480.09	26.3063	5.80701	6.48293e-27
GAD1	751.62	9.06588	6.35272	6.63292e-27
WNT5A	8206.02	200.524	5.35391	8.00086e-27
CRIP1	745.008	9.06588	6.33998	8.00093e-27
PAG1	1700.5	32.658	5.69665	8.25853e-27
FREM1	5935.76	142.451	5.37958	9.02938e-27
PLCE1	1885.65	38.1023	5.62413	9.38061e-27
FN1	266309	6987.75	5.2521	1.09514e-26
TM4SF1	691.007	7.25109	6.5485	1.19774e-26
DNAJC15	471.695	2.71404	7.37284	1.34729e-26
LCN15	1007.3	15.4176	6.01761	1.37609e-26
NID2	28191	737.695	5.25581	1.48955e-26
GFRA3	2189.82	46.2687	5.56059	1.50782e-26
COLEC11	415.489	1.8066	7.74362	2.02709e-26
TNFSF9	1820.63	37.1949	5.60816	2.14781e-26
OGN	505.859	3.62147	7.07451	2.19245e-26
ACVRL1	1639.89	33.5653	5.60491	3.29396e-26
ALX4	728.477	9.97327	6.17188	4.86459e-26
ACTA2	2836.74	68.0459	5.37884	4.97496e-26
CYSLTR1	347.161	1.38778e-17	11.4467	5.5307e-26
HOPX	346.059	1.38778e-17	11.4422	5.90541e-26
DYNC1I1	834.276	12.6954	6.02338	6.06351e-26
VEGFC	1589.19	33.5653	5.55961	6.92502e-26
HOXB4	341.65	1.38778e-17	11.4237	8.21733e-26
HTRA1	23113.7	654.216	5.14256	1.0216e-25
HOXA6	335.038	1.38778e-17	11.3955	1.22871e-25
TMEM132C	1515.36	32.658	5.53036	1.24375e-25
GABRB2	1200.16	24.4915	5.60717	2.44175e-25
TGFB1	12684.8	369.297	5.10168	2.7614e-25
COL6A2	148367	4461.6	5.05543	2.78491e-25
CRB2	11070.3	321.206	5.10647	2.87561e-25
F2RL2	321.813	1.38778e-17	11.3374	3.00566e-25
P2RX6	366.998	1.8066	7.56464	3.33564e-25
PRELP	1073.42	21.7693	5.6152	4.12345e-25
IFI16	2149.05	54.4352	5.29959	4.91654e-25
ABCA8	359.283	1.8066	7.534	5.49331e-25
FOXF2	358.181	1.8066	7.52957	5.8509e-25
DLK2	635.903	9.97327	5.97584	1.11152e-24
CDH10	563.166	7.25109	6.25341	1.3716e-24
SCUBE1	7701.28	236.819	5.02246	1.44525e-24
SOX17	298.67	1.38778e-17	11.2298	1.58964e-24
ADAMTSL2	2508.32	70.7681	5.14485	2.14066e-24
CXCR4	3730.52	110.693	5.07306	2.14317e-24
FAM89A	1370.98	33.5653	5.34654	2.18373e-24
ST8SIA4	1091.06	24.4915	5.46969	2.24352e-24
ODF3B	413.285	3.62147	6.78299	2.29185e-24
GUCY1A3	292.057	1.38778e-17	11.1975	2.50154e-24
ITGA11	578.595	8.15849	6.12518	2.8574e-24
CD248	4999	156.062	5.00026	3.47018e-24
STMN2	7866.59	253.152	4.95693	3.79698e-24
BMP4	6191.44	196.894	4.97384	3.9274e-24
TCF21	661.251	11.7881	5.79395	4.55485e-24
PLAC1	428.714	4.52888	6.52352	6.64583e-24
ARHGDIB	556.554	8.15849	6.06916	6.94728e-24
SLC22A3	1121.92	28.121	5.31155	7.81711e-24
DIO3	271.118	1.38778e-17	11.0902	1.30908e-23
MSRB3	3758.07	123.396	4.92712	1.90434e-23
TNNI1	2636.16	83.4715	4.97879	2.06918e-23
IL6ST	17238.6	626.994	4.78075	3.63492e-23
TRPV2	1593.6	48.0835	5.04675	3.80525e-23
PRTG	26274.5	971.8	4.75667	3.83411e-23
NTRK1	513.573	8.15849	5.95323	4.34462e-23
MLLT3	10164.4	369.297	4.7821	4.94384e-23
MEST	79416.3	2979.84	4.73607	5.04633e-23
TENM4	17218.8	636.068	4.75837	5.17129e-23
FOXD1	566.473	10.8807	5.68502	5.20446e-23
ADAMTS18	473.899	7.25109	6.00449	6.91868e-23
PTH1R	1276.21	38.1023	5.06097	8.45721e-23
KLF2	349.365	3.62147	6.54066	1.01366e-22
PCDH8	631.495	13.6028	5.52309	1.03137e-22
PENK	492.634	9.06588	5.74335	1.11949e-22
IGFBP3	2719.92	94.3601	4.84728	1.26448e-22
TYMP	544.431	10.8807	5.62778	1.27991e-22
SMAD6	6630.06	247.708	4.74157	1.30266e-22
DES	986.361	28.121	5.12579	1.53114e-22
NCAM1	12266	472.739	4.69709	1.61592e-22
BAHCC1	3452.79	124.304	4.79434	1.61811e-22
ZNF467	1029.34	29.9358	5.09751	1.85455e-22
FSHR	240.26	1.38778e-17	10.916	1.87677e-22
FLRT2	8357.01	321.206	4.70084	2.0454e-22
FOXS1	471.695	9.06588	5.68071	2.99391e-22
MYRF	14036	561.662	4.64295	3.53597e-22
SHE	773.662	20.8619	5.20385	3.78504e-22
TBX18	232.545	1.38778e-17	10.8689	3.91735e-22
BNC1	795.703	21.7693	5.18333	4.1319e-22
CALCA	326.221	3.62147	6.44181	4.61302e-22
FAT4	5926.94	233.19	4.66692	4.81484e-22
GSTA2	228.137	0.899209	7.78933	5.70669e-22
LOXL1	13259	541.7	4.613	5.80071e-22
HOXC5	227.035	1.38778e-17	10.8343	6.27508e-22
ZNF804A	224.831	1.38778e-17	10.8202	7.59562e-22
CYSLTR2	224.831	1.38778e-17	10.8202	7.59562e-22
PEAR1	2049.86	77.1198	4.72989	1.16701e-21
COLEC12	2756.29	107.971	4.67231	1.33622e-21
HOXD12	219.321	1.38778e-17	10.7845	1.35916e-21
AMHR2	252.383	1.8066	7.02469	1.4139e-21
RHOJ	433.122	9.06588	5.55766	1.9711e-21
S1PR1	1793.08	68.0459	4.71708	2.10823e-21
ISM1	850.807	26.3063	5.00831	2.38881e-21
FRMPD4	469.49	10.8807	5.41417	3.59751e-21
FZD10	833.174	26.3063	4.9781	3.874e-21
C10orf126	207.198	0.899209	7.65051	4.54001e-21
CPA1	207.198	1.38778e-17	10.7025	4.54001e-21
HOXD8	207.198	1.38778e-17	10.7025	4.54001e-21
EBF4	1922.02	77.1198	4.63699	5.0841e-21
TRH	404.468	9.06588	5.45894	9.1951e-21
HLX	627.086	18.1398	5.10122	9.3398e-21
WFDC1	284.343	3.62147	6.24367	9.53487e-21
AKR1B15	229.239	1.8066	6.88599	1.11639e-20
SST	198.381	1.38778e-17	10.6398	1.16733e-20
PGF	2701.18	117.952	4.51576	1.33291e-20
KISS1	253.485	2.71404	6.47719	1.47348e-20
PRR16	720.762	23.5841	4.9258	1.48579e-20
LMO2	987.463	36.2875	4.7611	1.82067e-20
C8orf31	413.285	9.97327	5.35431	1.91406e-20
FBN1	14864.7	713.195	4.3812	2.08505e-20
BMP10	190.667	1.38778e-17	10.5826	2.49612e-20
ZNF703	1192.45	47.1761	4.65583	2.85271e-20
SLCO2A1	987.463	37.1949	4.7256	2.9142e-20
LAPTM5	405.57	9.97327	5.32713	2.94675e-20
MRC2	26126.8	1313.88	4.31348	4.44845e-20
RASGRP3	460.674	12.6954	5.16677	4.6049e-20
LHFP	2053.17	92.5453	4.46957	5.05024e-20
PCDH9	373.61	9.06588	5.34448	5.33474e-20
PRRX2	1377.6	58.9721	4.54287	5.33501e-20
HTR2B	184.054	1.38778e-17	10.5317	5.46639e-20
CLIP4	578.595	19.0472	4.91521	5.73385e-20
CCDC183	3598.27	172.395	4.38245	6.24353e-20
ARID5B	1307.06	55.3426	4.55848	6.40412e-20
ANXA1	1516.46	66.2312	4.51428	7.06914e-20
EBF3	869.542	33.5653	4.68973	7.26829e-20
FAM196B	180.748	0.899209	7.4536	7.70791e-20
HOXC11	180.748	1.38778e-17	10.5056	7.70791e-20
TNS1	9127.35	460.943	4.30714	7.90709e-20
WNT5B	1930.84	88.9158	4.43859	8.29025e-20
CHSY3	625.984	21.7693	4.83729	8.90946e-20
MXRA8	5941.27	297.614	4.31864	9.06185e-20
PLD1	2173.29	101.619	4.41684	9.1248e-20
YAF2	860.725	33.5653	4.67503	9.17048e-20
FLRT3	1189.14	50.8056	4.54518	9.27974e-20
FILIP1L	320.711	6.34369	5.63053	9.66029e-20
ECM1	699.823	25.3989	4.7769	1.0342e-19
CDC42EP5	1294.94	57.1573	4.4986	1.10033e-19
TPPP3	381.325	9.97327	5.23823	1.12632e-19
KIFAP3	3428.55	168.765	4.34343	1.13358e-19
IER5L	870.644	34.4727	4.65322	1.16727e-19
COL9A2	3802.15	188.728	4.33147	1.17894e-19
COL6A1	128004	6747.29	4.24571	1.21461e-19
ODAM	177.442	1.38778e-17	10.4789	1.22791e-19
GIPR	983.055	40.8244	4.58527	1.22983e-19
EPHB3	2561.22	123.396	4.37398	1.24042e-19
ABO	808.928	31.7506	4.66537	1.27468e-19
ACKR3	1056.89	44.454	4.56725	1.29723e-19
GREM2	249.076	3.62147	6.05271	1.62843e-19
SNAP25	532.308	17.2324	4.93835	1.63003e-19
TGFBI	10994.3	584.347	4.23347	2.28367e-19
FBLN7	778.07	31.7506	4.60926	3.03634e-19
CYS1	167.523	0.899209	7.34406	4.09153e-19
KLHL41	299.772	6.34369	5.53315	4.17195e-19
INPP1	947.789	41.7318	4.50096	4.23513e-19
AFAP1L2	3711.78	195.987	4.24235	4.37153e-19
IL11	637.005	24.4915	4.69344	4.46103e-19
COL1A2	64488.7	3622.27	4.15403	5.15152e-19
ALPK2	449.653	14.5102	4.94095	5.24786e-19
CNTN4	954.401	42.6392	4.48005	5.60298e-19
OIT3	164.217	1.38778e-17	10.3673	5.93943e-19
HTR1E	275.526	5.43629	5.62931	6.07846e-19
DACH1	459.572	15.4176	4.88567	7.84919e-19
TGM2	1708.22	87.101	4.29157	8.21133e-19
ADAMTSL1	827.663	36.2875	4.50645	9.38972e-19
GPR149	159.809	1.38778e-17	10.3281	9.84883e-19
CRYL1	541.125	20.8619	4.68821	1.09452e-18
RALYL	184.054	1.8066	6.56945	1.128e-18
BOC	4968.14	278.559	4.156	1.20923e-18
ITGAV	49970.1	2920.86	4.09654	1.26719e-18
DDR2	571.983	22.6767	4.64859	1.29033e-18
SYTL4	375.814	11.7881	4.97896	1.36213e-18
LRRC4C	338.344	9.97327	5.06575	1.51283e-18
CDKN1C	4803.93	273.115	4.13597	1.60384e-18
SEMA6D	1987.04	107.063	4.21239	1.77533e-18
SLC22A2	179.646	1.8066	6.5345	1.77735e-18
NRP2	33766.3	2007.12	4.07229	1.87512e-18
PLA2G2A	562.064	22.6767	4.62336	1.89724e-18
CCDC92	1324.7	68.0459	4.28034	1.92571e-18
HES4	1474.58	76.2124	4.27175	1.9689e-18
PABPC4L	2695.67	149.71	4.16919	2.03315e-18
COL4A1	128844	7707.31	4.06323	2.07511e-18
GNG8	258.995	5.43629	5.54008	2.17828e-18
CHRM2	258.995	5.43629	5.54008	2.17828e-18
LEFTY2	2999.84	168.765	4.15072	2.23848e-18
C4orf48	1359.96	70.7681	4.26175	2.43466e-18
HOXA4	152.094	1.38778e-17	10.2567	2.79564e-18
CFC1	150.992	1.38778e-17	10.2462	3.19501e-18
LOXL4	660.149	29.9358	4.45674	3.87089e-18
CERCAM	3592.76	209.598	4.09853	3.87823e-18
HOXA1	147.686	1.38778e-17	10.2143	4.78997e-18
SUCNR1	147.686	1.38778e-17	10.2143	4.78997e-18
VIM	67758.6	4215.69	4.00652	5.03344e-18
NLRP1	318.507	9.97327	4.97862	5.58604e-18
HPSE2	697.619	32.658	4.41134	5.70862e-18
SCUBE3	2380.48	137.914	4.10809	5.73109e-18
NDRG1	1884.55	107.063	4.13599	5.75997e-18
NOG	460.674	18.1398	4.6564	8.48972e-18
AQP1	427.612	16.325	4.69989	8.70994e-18
CHRD	651.332	30.8432	4.39445	8.94332e-18
SHC2	2502.81	148.803	4.07086	9.07837e-18
LHX2	242.464	5.43629	5.44497	9.11417e-18
CSMD3	143.278	1.38778e-17	10.1706	9.54831e-18
FOXA2	143.278	1.38778e-17	10.1706	9.54831e-18
UGT2B11	143.278	1.38778e-17	10.1706	9.54831e-18
ADAMTSL5	292.057	8.15849	5.13916	1.04403e-17
C17orf82	142.176	1.38778e-17	10.1595	1.09863e-17
RANBP3L	629.291	29.9358	4.38769	1.10243e-17
HHIPL2	274.424	7.25109	5.21657	1.13122e-17
ID4	2725.43	165.136	4.04366	1.14029e-17
GPER1	255.689	6.34369	5.30377	1.21714e-17
PYGO1	1958.39	116.137	4.07421	1.24589e-17
LCN1	139.971	1.38778e-17	10.137	1.45794e-17
ARSE	1192.45	67.1386	4.14794	1.46175e-17
ASXL3	1084.45	59.8795	4.17572	1.47231e-17
KCNIP4	160.911	1.8066	6.37571	1.73828e-17
COL4A2	112127	7400.61	3.92132	1.83803e-17
SELENOP	659.047	32.658	4.3293	1.9291e-17
PRRT4	888.277	47.1761	4.23103	1.93498e-17
WNT2	137.767	1.38778e-17	10.1141	1.94105e-17
PDLIM3	3533.25	222.301	3.9896	1.98227e-17
MYLK3	657.944	32.658	4.32688	1.99352e-17
FOXQ1	198.381	3.62147	5.72457	2.00364e-17
TNC	8228.06	534.441	3.94411	2.05632e-17
INPP4B	378.019	14.5102	4.69066	2.15406e-17
ADAMTS6	1541.8	91.6379	4.07056	2.34934e-17
TGFBR3	3485.86	221.394	3.97601	2.42078e-17
ARRDC3	1733.56	104.341	4.05263	2.47414e-17
ACPP	771.458	40.8244	4.23563	2.57812e-17
EBF2	134.461	1.38778e-17	10.0791	3.47528e-17
EYA4	274.424	8.15849	5.04935	3.98705e-17
ADGRF2	133.359	1.38778e-17	10.0672	4.02867e-17
VCAM1	152.094	1.8066	6.29447	5.53007e-17
KIAA0895	344.957	13.6028	4.65095	6.05724e-17
PLSCR5	128.951	1.38778e-17	10.0188	7.34036e-17
THSD7A	1216.69	74.3976	4.02914	8.00973e-17
DLC1	3563	240.449	3.88855	8.32412e-17
ADCYAP1	127.849	1.38778e-17	10.0064	8.54765e-17
ENDOD1	5137.86	352.964	3.86307	8.62485e-17
SOX5	837.582	48.9909	4.09196	1.00445e-16
S100A4	2085.13	137.914	3.91699	1.03676e-16
ALCAM	25321.2	1805.68	3.80963	1.05215e-16
SAMSN1	350.467	14.5102	4.58152	1.09975e-16
HMGCLL1	244.668	7.25109	5.05106	1.17171e-16
IL2RB	981.953	59.8795	4.03251	1.25403e-16
FURIN	34171.9	2461.72	3.795	1.29091e-16
RHOBTB3	23971.1	1725.84	3.79583	1.30003e-16
CSRNP1	3589.45	249.523	3.8458	1.52339e-16
AHNAK	28253.8	2054.31	3.78163	1.59402e-16
IGF1	123.44	1.38778e-17	9.95583	1.85647e-16
PCDH19	1104.28	70.7681	3.96133	2.28922e-16
LHX1	379.121	17.2324	4.44887	2.43657e-16
RIN2	895.992	55.3426	4.01377	2.55297e-16
CES1	189.565	4.52888	5.34669	3.01989e-16
CSPG4	7081.91	520.83	3.76491	3.07195e-16
NPR3	173.034	3.62147	5.52747	3.12088e-16
F10	1192.45	78.9345	3.91485	3.29201e-16
PKNOX2	1586.99	108.878	3.86386	3.47771e-16
PDGFRB	14525.3	1100.65	3.72198	4.1051e-16
PDE7B	117.93	1.38778e-17	9.89001	4.13369e-16
CMKLR1	611.658	35.3801	4.1066	4.13958e-16
CLEC11A	3781.21	277.651	3.76686	4.46839e-16
CCL2	1758.91	123.396	3.83186	4.81445e-16
TMEM204	434.224	22.6767	4.25115	4.82927e-16
APBB1IP	116.828	1.38778e-17	9.87648	4.86661e-16
CSF3R	115.726	1.38778e-17	9.86282	5.73565e-16
HPD	182.952	4.52888	5.2955	5.78791e-16
BAALC	1276.21	88.0084	3.85604	5.95148e-16
GDF6	416.591	21.7693	4.24992	6.08673e-16
SNAI1	3479.24	258.596	3.74931	6.19939e-16
SLC9A9	454.061	24.4915	4.20513	6.57152e-16
PLXNA2	1938.55	140.637	3.78366	7.6974e-16
PKDCC	7387.19	568.922	3.69841	7.96398e-16
TMEM200B	3233.48	243.171	3.73231	8.05918e-16
ADGRG6	2411.34	178.747	3.75285	8.57242e-16
C3orf80	289.853	12.6954	4.49855	8.90295e-16
ASPG	1248.65	88.0084	3.82456	9.55272e-16
SHOX2	131.155	1.8066	6.08096	1.03437e-15
FRMD4B	3457.2	264.041	3.7101	1.0527e-15
EDIL3	33369.6	2660.44	3.64873	1.15355e-15
TMEM54	1261.88	89.8231	3.81035	1.15531e-15
FKBP9	6093.35	475.461	3.67946	1.16715e-15
NKX2-5	111.318	1.38778e-17	9.80684	1.32614e-15
KCND3	111.318	0.899209	6.75488	1.32614e-15
CADM3	3611.49	279.466	3.69121	1.38955e-15
PGR	283.241	12.6954	4.46528	1.47158e-15
LIFR	12889.8	1037.13	3.63539	1.50717e-15
FLNC	15123.7	1235.85	3.6131	2.06124e-15
CDK6	12434.7	1018.08	3.61028	2.19353e-15
ATP7B	9187.97	750.398	3.61378	2.56798e-15
RTL1	106.909	1.38778e-17	9.74861	2.64767e-15
PTGIR	106.909	1.38778e-17	9.74861	2.64767e-15
RAB32	862.93	60.7869	3.82447	2.6495e-15
LHX8	182.952	5.43629	5.03889	2.76582e-15
MBNL2	1701.6	130.655	3.7017	2.89553e-15
SMARCA2	2330.89	183.284	3.66776	3.06049e-15
XAF1	105.807	1.38778e-17	9.73368	3.15684e-15
KCNK3	258.995	11.7881	4.44207	3.40931e-15
NBPF9	4541.64	370.205	3.61634	3.47188e-15
SPHK1	552.146	35.3801	3.95896	3.50023e-15
DHRS9	104.705	1.38778e-17	9.71859	3.76863e-15
DYNLT3	3407.61	276.744	3.6215	3.84112e-15
EMP3	2142.43	170.58	3.64969	4.24703e-15
LYPD6B	930.156	68.9533	3.7512	5.14123e-15
LOX	1513.15	118.859	3.66873	5.29573e-15
NCCRP1	1150.57	88.0084	3.70654	5.38546e-15
SOX9	3772.39	313.039	3.5905	5.3966e-15
TMEM88	2670.32	218.672	3.60937	5.70813e-15
HS3ST1	538.921	35.3801	3.92399	5.7456e-15
LSAMP	3698.56	308.503	3.58304	6.30824e-15
EXOC3L2	684.394	48.9909	3.8006	7.20859e-15
EPAS1	1316.98	103.434	3.66874	7.36654e-15
JAG1	25649.6	2233.06	3.52176	7.60164e-15
NOX5	101.399	1.38778e-17	9.67235	7.75341e-15
DCN	101.399	1.38778e-17	9.67235	7.75341e-15
CMTM5	235.852	10.8807	4.42131	8.08394e-15
ANO4	1147.26	89.8231	3.67299	8.67137e-15
IL17D	792.397	58.9721	3.7451	8.80854e-15
CDH13	1645.4	133.378	3.62352	9.11923e-15
ETV2	245.77	11.7881	4.36649	9.65221e-15
TMCC3	1740.18	142.451	3.60945	9.96335e-15
FOXP2	196.177	7.25109	4.73256	1.07841e-14
ADGRE5	1194.65	95.2674	3.6466	1.25915e-14
C9orf172	580.8	41.7318	3.79454	1.54807e-14
SMCO3	203.892	8.15849	4.62096	1.63621e-14
DNAJC22	352.671	21.7693	4.00969	1.80468e-14
FKBP7	2764	240.449	3.52222	1.88432e-14
EBF1	95.8886	1.38778e-17	9.59183	1.96936e-14
GRIK2	373.61	23.5841	3.97803	2.07562e-14
CAMK2A	373.61	23.5841	3.97803	2.07562e-14
C1QTNF6	2974.5	261.319	3.50809	2.17598e-14
KCNH5	223.729	10.8807	4.34522	2.29277e-14
OTOGL	246.872	12.6954	4.2671	2.31404e-14
ABI3BP	124.542	2.71404	5.45262	2.50094e-14
C11orf96	137.767	3.62147	5.1989	2.62225e-14
KLF1	233.647	11.7881	4.29354	2.62419e-14
NDNF	1292.74	108.878	3.56802	2.63813e-14
FOXL1	110.216	1.8066	5.83025	2.85416e-14
FBLN2	24409.8	2263.91	3.43049	2.87936e-14
C7	93.6845	1.38778e-17	9.55832	2.88799e-14
RGS5	24661	2307.47	3.41778	3.45913e-14
CHST1	1172.61	99.8044	3.55271	3.98609e-14
IL11RA	1128.53	95.2674	3.56446	4.10038e-14
SYNPO	2860.98	259.504	3.46201	4.1839e-14
MPPED2	315.201	19.9546	3.97248	4.71184e-14
MC4R	119.032	2.71404	5.38739	6.30205e-14
SMPD1	876.154	73.4902	3.57316	6.32077e-14
LRRC73	222.627	11.7881	4.22387	6.80483e-14
SULT1C4	1790.87	162.414	3.46184	6.96982e-14
TNFSF4	351.569	23.5841	3.89033	7.09176e-14
RBM24	1095.47	95.2674	3.52157	7.55799e-14
OBP2A	89.2762	1.38778e-17	9.48888	7.72324e-14
PRDM6	296.465	18.1398	4.02072	8.107e-14
COL19A1	142.176	4.52888	4.93196	8.2707e-14
FGF1	242.464	13.6028	4.14251	8.55685e-14
ACHE	1393.03	125.211	3.47438	8.83717e-14
GPR83	176.34	7.25109	4.57886	8.86916e-14
HSPB7	198.381	9.97327	4.29589	9.04483e-14
AKAP4	88.1741	1.38778e-17	9.47098	9.44718e-14
C18orf63	88.1741	1.38778e-17	9.47098	9.44718e-14
HOXD3	88.1741	1.38778e-17	9.47098	9.44718e-14
LTK	88.1741	1.38778e-17	9.47098	9.44718e-14
PRDM8	102.501	1.8066	5.72568	9.584e-14
DOK6	591.82	48.0835	3.61787	9.88903e-14
BICC1	452.959	34.4727	3.7107	1.27822e-13
IFI27L2	685.496	58.0647	3.55838	1.29273e-13
PXDC1	1258.57	116.137	3.43638	1.50047e-13
BTBD19	307.486	20.8619	3.873	1.54739e-13
MCHR1	1534.09	143.359	3.41846	1.55172e-13
EFEMP2	2974.5	289.447	3.36067	1.64717e-13
KYNU	124.542	3.62147	5.05343	1.69693e-13
HOXB13	84.8679	1.38778e-17	9.41592	1.74638e-13
PAX2	84.8679	1.38778e-17	9.41592	1.74638e-13
FAM212A	475.001	37.1949	3.66999	1.82119e-13
PDE4B	405.57	30.8432	3.71117	1.83198e-13
LURAP1L	284.343	18.1398	3.96051	1.84276e-13
S100A10	11917.8	1207.72	3.30262	1.90548e-13
MXRA5	3241.2	319.391	3.34259	1.98621e-13
RAI1	4198.9	419.203	3.32387	2.21067e-13
TMEM121	642.515	55.3426	3.53409	2.62354e-13
GHR	218.218	12.6954	4.0892	2.70959e-13
MMP2	34840.9	3609.56	3.27084	2.79789e-13
SPTLC3	365.896	28.121	3.6954	2.9625e-13
KCNJ3	121.236	3.62147	5.01465	3.10311e-13
FST	1823.93	179.654	3.34279	3.25277e-13
GDF10	132.257	4.52888	4.82772	3.26929e-13
UBA7	235.852	14.5102	4.01035	3.27771e-13
C10orf107	81.5617	1.38778e-17	9.35867	3.27885e-13
PCOLCE	19591.5	2060.66	3.24897	3.91771e-13
GRM6	80.4596	1.38778e-17	9.33907	4.05952e-13
CYTL1	119.032	3.62147	4.9882	4.21943e-13
CA2	1378.7	135.192	3.34893	4.59415e-13
ACKR1	201.687	11.7881	4.08145	4.66412e-13
ST3GAL1	3491.37	361.131	3.27272	4.73615e-13
GALNT5	180.748	9.06588	4.2974	5.10949e-13
SEMA3C	589.616	52.6204	3.48274	5.61191e-13
PARK2	189.565	10.8807	4.10629	5.68258e-13
CYGB	1213.39	119.767	3.33929	5.91601e-13
GLIPR2	2271.38	234.097	3.27765	6.01718e-13
ABCG2	549.942	48.9909	3.48511	6.13377e-13
CDKN2A	158.707	7.25109	4.42697	6.17277e-13
NPNT	137.767	5.43629	4.62996	6.37952e-13
ST3GAL6	2337.5	241.356	3.27501	6.4639e-13
TSHZ2	314.099	23.5841	3.72779	6.46695e-13
DSC3	3386.67	355.686	3.2507	6.64637e-13
ENPP2	293.159	21.7693	3.74315	7.38944e-13
ANPEP	1664.13	170.58	3.28523	7.83448e-13
PRDM16	623.78	57.1573	3.44496	8.43633e-13
PHACTR3	253.485	17.2324	3.86833	8.63473e-13
GRK5	667.863	62.6016	3.41249	8.92924e-13
SLC47A1	987.463	97.9896	3.33125	9.06778e-13
RCN3	4444.66	477.276	3.21882	9.07577e-13
ANGPTL4	1174.82	118.859	3.30364	9.6098e-13
NKX3-2	175.238	9.06588	4.25276	9.69409e-13
KCNE4	77.1534	1.38778e-17	9.27863	9.71979e-13
DNASE1L3	77.1534	1.38778e-17	9.27863	9.71979e-13
CNTNAP4	77.1534	1.38778e-17	9.27863	9.71979e-13
IP6K3	251.281	17.2324	3.85574	1.00671e-12
TNRC18	4669.48	506.312	3.20482	1.07719e-12
NFIA	370.304	30.8432	3.57997	1.09738e-12
LTBR	523.492	48.0835	3.44091	1.18508e-12
ELFN1	2249.33	239.541	3.23043	1.19403e-12
SSC5D	856.317	84.3788	3.34113	1.20903e-12
ZHX1	1582.58	166.043	3.25161	1.2338e-12
LMX1B	101.399	2.71404	5.15633	1.26062e-12
FAM65A	3468.22	378.371	3.19587	1.40823e-12
MAFB	769.254	75.305	3.35033	1.41147e-12
ADGRF4	74.9493	1.38778e-17	9.23688	1.52179e-12
TMOD1	416.591	36.2875	3.51624	1.58455e-12
PTGFR	88.1741	1.8066	5.50873	1.5943e-12
ROR2	2162.27	233.19	3.21223	1.62018e-12
KAT2B	434.224	39.0096	3.47204	1.65159e-12
KCNH3	169.727	9.97327	4.07097	1.67397e-12
ATOH8	494.838	45.3613	3.44356	1.75001e-12
URAD	73.8472	1.38778e-17	9.21554	1.91e-12
IGDCC3	29321.7	3340.98	3.13357	1.93805e-12
AMIGO2	5012.22	562.57	3.15504	2.04283e-12
ZEB1	962.116	99.8044	3.2673	2.1784e-12
GSTM3	1238.74	131.563	3.23373	2.25657e-12
IHH	85.97	1.8066	5.47226	2.37812e-12
TYRP1	108.011	3.62147	4.84818	2.45364e-12
LYL1	372.508	32.658	3.50638	2.53805e-12
EOMES	117.93	4.52888	4.66246	2.56284e-12
SP6	1204.57	128.841	3.22352	2.61122e-12
MAP1A	1758.91	193.265	3.18514	2.81155e-12
ST8SIA2	1558.34	170.58	3.19047	2.924e-12
SGMS2	165.319	9.97327	4.03303	2.9254e-12
GMPR	225.933	16.325	3.77983	3.60667e-12
SLC18A3	70.541	1.38778e-17	9.14956	3.82466e-12
IMPAD1	29592.8	3507.94	3.0765	4.27112e-12
MYL4	82.6638	1.8066	5.41576	4.38568e-12
S1PR3	4600.05	536.256	3.10034	4.48267e-12
TBXA2R	369.202	33.5653	3.45415	4.66417e-12
TNFAIP3	1135.14	124.304	3.18954	4.71419e-12
CCDC3	1419.47	158.784	3.15913	4.7962e-12
NOTUM	133.359	6.34369	4.3653	4.85345e-12
MAN1A1	3801.05	443.703	3.09835	4.91622e-12
KCNA6	2328.68	267.67	3.12034	4.92196e-12
PRKCE	871.746	93.4527	3.21975	5.01143e-12
RAC2	661.251	68.9533	3.25899	5.22807e-12
FBXL8	81.5617	0.899209	6.30671	5.39633e-12
P3H2	7036.73	835.692	3.07366	5.528e-12
MASP1	1095.47	122.489	3.15942	7.11954e-12
ARHGAP6	584.106	60.7869	3.26155	7.26828e-12
SEC16B	156.502	9.06588	4.08975	7.336e-12
ROBO2	3928.89	471.832	3.05742	8.32739e-12
NDRG2	3853.95	462.758	3.05764	8.40078e-12
COL15A1	137.767	7.25109	4.223	8.48907e-12
HEG1	7618.62	930.967	3.03254	8.65748e-12
ANGPTL6	110.216	4.52888	4.56496	9.00293e-12
SCD5	592.922	62.6016	3.24081	9.27174e-12
COPZ2	90.3783	2.71404	4.99053	9.53559e-12
PROK1	67.2348	1.38778e-17	9.08042	9.95922e-12
FEV	67.2348	1.38778e-17	9.08042	9.95922e-12
PPARG	79.3576	1.8066	5.35696	1.01587e-11
GSN	13832.1	1712.22	3.01398	1.04854e-11
APOA2	66.1327	1.38778e-17	9.05662	1.27257e-11
ENC1	8060.55	1005.37	3.00298	1.28468e-11
MYO3B	125.645	6.34369	4.27941	1.28766e-11
APLP1	6897.87	856.562	3.00932	1.32864e-11
RIMBP2	427.612	43.5466	3.29169	1.44436e-11
LIMCH1	2394.81	291.262	3.03893	1.44444e-11
TLX2	106.909	4.52888	4.52107	1.46614e-11
SHANK1	1117.51	130.655	3.09514	1.50735e-11
TCEAL7	1621.15	195.08	3.05401	1.54618e-11
LOXL2	22071.2	2793.83	2.98179	1.57991e-11
CFLAR	273.322	24.4915	3.47309	1.68414e-11
BMP1	2823.51	348.427	3.01807	1.69724e-11
DACT1	2963.48	366.575	3.01465	1.71265e-11
DCHS1	11755.8	1497.17	2.97294	1.85457e-11
P2RY6	76.0514	1.8066	5.29565	1.94396e-11
CSGALNACT1	95.8886	3.62147	4.67662	1.94745e-11
REM1	63.9286	1.38778e-17	9.00781	2.09311e-11
C8orf4	63.9286	1.38778e-17	9.00781	2.09311e-11
SETD7	3343.69	419.203	2.99531	2.09895e-11
PLXNA4	1297.15	157.877	3.03739	2.47443e-11
SOAT1	1431.6	176.025	3.02281	2.60368e-11
CNTN1	5126.84	658.752	2.96	2.7704e-11
AGT	128.951	7.25109	4.12767	2.8509e-11
ERVH48-1	6336.91	818.452	2.9526	2.90339e-11
GGT1	3198.22	408.315	2.9691	3.02184e-11
HRC	1264.08	156.062	3.01681	3.23031e-11
C1QL4	585.208	67.1386	3.12118	3.36401e-11
MYL3	61.7244	1.38778e-17	8.95728	3.47788e-11
TCEA3	82.6638	2.71404	4.86198	3.78133e-11
CLIC3	72.7451	1.8066	5.23163	3.78455e-11
GLIS1	134.461	8.15849	4.02077	3.90156e-11
ITGA5	12898.6	1708.59	2.91624	3.94994e-11
RUNX1	158.707	11.7881	3.73591	4.04398e-11
SBSPON	2518.24	324.835	2.95411	4.08191e-11
GRASP	666.761	78.9345	3.07628	4.38987e-11
COL27A1	17552.7	2343.76	2.90472	4.51733e-11
FMO5	149.89	10.8807	3.76774	4.5414e-11
DPF3	71.6431	1.8066	5.20964	4.74447e-11
AKR1C2	71.6431	1.8066	5.20964	4.74447e-11
NTN3	71.6431	1.8066	5.20964	4.74447e-11
TEK	7745.36	1033.5	2.90563	4.78624e-11
FAM222A	616.066	72.5829	3.08303	5.26897e-11
GLRX	3110.05	411.037	2.91919	5.67672e-11
ITGA4	1884.55	244.986	2.94276	5.71464e-11
CPA4	59.5203	1.38778e-17	8.90492	5.8403e-11
MDK	47848.6	6488.69	2.88245	5.87579e-11
WIPF1	3817.58	508.127	2.90907	5.9073e-11
DRD2	70.541	1.8066	5.18731	5.96009e-11
TNS3	7293.51	988.133	2.88367	6.4615e-11
KLK6	138.869	9.06588	3.91743	6.60608e-11
EPSTI1	328.425	34.4727	3.24702	6.70392e-11
PCDHGA10	424.306	48.0835	3.13792	6.75907e-11
SPIN4	5120.23	691.418	2.88833	7.20377e-11
ADAMTS1	6945.26	946.393	2.87534	7.2641e-11
NPW	693.211	84.3788	3.03632	7.3422e-11
SSFA2	4277.14	577.088	2.88949	7.35795e-11
TG	69.4389	1.8066	5.16463	7.50284e-11
EMX2	58.4182	1.38778e-17	8.87801	7.59943e-11
CST3	4413.8	598.865	2.88144	8.1352e-11
ITGA9	1666.34	219.579	2.9231	8.35918e-11
MAPK11	469.49	54.4352	3.10534	8.78272e-11
TBC1D9	1444.82	189.635	2.9287	8.79699e-11
FNIP2	4387.35	597.958	2.87495	8.86576e-11
ZCCHC24	4846.91	661.475	2.87305	8.91847e-11
SKAP1	68.3369	1.8066	5.14159	9.46504e-11
EMILIN2	1971.61	264.948	2.89496	1.00953e-10
CBX4	638.107	78.9345	3.01292	1.01804e-10
TMEM190	94.7866	4.52888	4.34763	1.13871e-10
MDM1	4141.59	571.644	2.8567	1.15356e-10
SOBP	1195.75	157.877	2.91998	1.16716e-10
RBM20	417.693	48.9909	3.08837	1.21702e-10
TGFB1I1	1470.17	196.894	2.89963	1.21998e-10
POU3F2	77.1534	2.71404	4.7626	1.31152e-10
ELOVL2	1040.36	137.007	2.92353	1.31429e-10
ATP2B1	15259.3	2159.56	2.8208	1.38854e-10
LGALS9	358.181	40.8244	3.12899	1.39875e-10
RASA4B	133.359	9.97327	3.72334	1.43593e-10
ACAN	611.658	76.2124	3.0024	1.44888e-10
COL4A5	14807.4	2100.58	2.81738	1.45517e-10
FBXL17	1109.79	147.896	2.9065	1.49986e-10
COL4A6	11130.9	1583.38	2.81339	1.56518e-10
KCNJ8	184.054	16.325	3.48424	1.59543e-10
MICAL2	1071.22	142.451	2.90953	1.60562e-10
SGCA	109.113	6.34369	4.07609	1.62829e-10
OR51E2	56.2141	1.38778e-17	8.82263	1.70322e-10
LDLRAD4	630.393	80.7493	2.96263	1.95649e-10
S100A11	11920	1717.67	2.79476	1.9879e-10
LANCL3	55.112	1.38778e-17	8.79413	2.24222e-10
SYNE1	1538.5	213.227	2.85027	2.30185e-10
TMEM263	3407.61	486.35	2.80835	2.33755e-10
ATXN1	799.009	107.063	2.89818	2.54607e-10
ST6GALNAC3	7708.99	1123.33	2.77861	2.55808e-10
EFHD1	1680.67	236.819	2.82647	2.71423e-10
IFI6	2225.09	316.669	2.81229	2.71632e-10
MELTF	1868.02	265.856	2.81217	3.00732e-10
AZIN2	287.649	32.658	3.13355	3.11273e-10
NOS3	2445.5	352.964	2.79206	3.28248e-10
CRIP2	1577.07	225.023	2.80836	3.53243e-10
UNC5B	16773.5	2503.46	2.74412	3.76677e-10
SATB2	1429.39	204.153	2.80686	3.8757e-10
FAM162B	268.914	30.8432	3.11857	4.41667e-10
SYNE3	110.216	7.25109	3.9014	4.51453e-10
PPIC	2329.78	342.983	2.7635	4.79171e-10
GPSM3	1035.95	146.988	2.81605	4.83253e-10
GPC5	152.094	13.6028	3.47012	4.8931e-10
GADD45G	319.609	39.0096	3.03005	5.16523e-10
CBLN2	51.8058	1.38778e-17	8.70507	5.21239e-10
KIFC3	2111.58	311.225	2.76176	5.39293e-10
ADAMTS2	3840.72	577.088	2.73423	5.61131e-10
SLC6A19	78.2555	3.62147	4.38385	6.21778e-10
SLIT2	3817.58	576.181	2.72778	6.2742e-10
FOXD2	60.6224	1.8066	4.96909	6.58751e-10
SPSB1	1160.49	168.765	2.78065	6.75389e-10
ADAMTS12	5761.63	880.154	2.71046	6.82274e-10
GNG11	757.131	107.063	2.82052	6.90627e-10
COL11A1	13414.4	2067.01	2.69809	6.91771e-10
CFI	50.7037	1.38778e-17	8.67412	6.94986e-10
GPR37	1929.73	288.54	2.74098	7.25841e-10
SLC30A4	77.1534	3.62147	4.36342	7.64727e-10
KIAA1456	501.45	67.1386	2.89839	7.67479e-10
SCARA3	4117.34	629.716	2.70868	7.69666e-10
LPAR6	841.99	120.674	2.80131	7.82115e-10
TMOD2	2421.26	367.482	2.71956	8.37037e-10
LSP1	59.5203	1.8066	4.94267	8.48719e-10
TMEM2	12622	1968.11	2.68098	8.65043e-10
MEF2C	374.712	48.9909	2.93176	8.86273e-10
COL2A1	2739.76	420.111	2.70481	9.19184e-10
MIR1-1HG	76.0514	3.62147	4.34269	9.42127e-10
OCA2	125.645	10.8807	3.5134	9.47763e-10
IL1R1	301.976	37.1949	3.01669	1.00059e-09
ERG	250.178	29.9358	3.05732	1.0358e-09
VASH1	9607.86	1512.6	2.66708	1.05488e-09
GPRC5C	2590.98	399.241	2.69775	1.07098e-09
BCHE	1245.35	186.913	2.73522	1.07151e-09
CTSB	11069.2	1746.7	2.66375	1.08823e-09
TNFRSF1B	699.823	100.712	2.7951	1.10035e-09
PITX3	117.93	9.06588	3.68185	1.1148e-09
ECE1	22234.3	3523.36	2.65771	1.1323e-09
KCNH2	3483.65	543.515	2.67991	1.16963e-09
NID1	23313.2	3717.54	2.64868	1.26845e-09
ARHGAP24	116.828	9.06588	3.66831	1.28559e-09
CEP126	1331.31	202.339	2.71719	1.31768e-09
ANTXR2	3473.73	546.237	2.66859	1.36152e-09
MUM1L1	347.161	45.3613	2.93235	1.37883e-09
KCNS1	541.125	76.2124	2.82567	1.39462e-09
LPAR1	571.983	81.6567	2.80629	1.40572e-09
SHD	403.366	54.4352	2.88639	1.41213e-09
RAB37	1648.71	254.967	2.69231	1.42328e-09
SLC25A45	162.013	16.325	3.30034	1.48446e-09
EXOC3L1	681.088	99.8044	2.769	1.5369e-09
ARL4D	1031.55	156.97	2.7152	1.60994e-09
VSTM2A	174.136	19.0472	3.18354	1.62218e-09
TICAM1	299.772	39.0096	2.93764	1.63568e-09
MAP1LC3A	646.924	94.3601	2.77559	1.66826e-09
WNT6	47.3975	1.38778e-17	8.57707	1.6816e-09
CAPN3	311.894	40.8244	2.92942	1.68212e-09
SP5	173.034	18.1398	3.24431	1.79107e-09
SLC8A3	108.011	8.15849	3.70507	1.79415e-09
FAM114A1	3071.48	489.979	2.64781	1.80343e-09
LTBP2	1308.17	202.339	2.69189	1.80976e-09
ART5	1398.54	217.764	2.68232	1.83682e-09
NAALAD2	1789.77	281.281	2.66911	1.86996e-09
CACNA1C	2058.68	325.743	2.65941	1.88188e-09
MMP14	20530.5	3349.14	2.61585	1.93378e-09
RHOB	7438.98	1209.53	2.62052	1.95192e-09
COL18A1	128209	20977.8	2.61156	1.97629e-09
OAS1	418.795	58.9721	2.82531	2.06863e-09
PDE10A	1030.44	158.784	2.69709	2.06914e-09
H2AFJ	3377.85	545.33	2.63061	2.19805e-09
SLC16A3	5163.21	842.951	2.61455	2.35101e-09
PLCXD3	56.2141	1.8066	4.86039	2.40073e-09
KCNE5	255.689	32.658	2.96371	2.52599e-09
ATP12A	750.518	114.322	2.71333	2.65317e-09
RHOU	2075.21	336.631	2.62353	2.93274e-09
GPBAR1	98.0928	7.25109	3.73348	3.04876e-09
SPARC	75192.1	12625.3	2.57425	3.17792e-09
RASL10B	7765.2	1297.55	2.58111	3.18881e-09
ARHGEF17	7214.16	1205	2.58167	3.1907e-09
HHAT	308.588	42.6392	2.85151	3.96703e-09
FNDC5	338.344	47.1761	2.83882	4.11015e-09
RGL1	1373.19	224.116	2.61448	4.11596e-09
IFI27	109.113	9.97327	3.43413	4.13892e-09
CLCN5	8093.61	1372.86	2.55948	4.16067e-09
CRX	45.1934	1.38778e-17	8.50854	4.20377e-09
ABCB11	45.1934	1.38778e-17	8.50854	4.20377e-09
DHDH	95.8886	7.25109	3.70073	4.25092e-09
TLR6	76.0514	4.52888	4.03036	4.26839e-09
C10orf10	152.094	16.325	3.20926	4.37147e-09
SPRY2	7736.54	1317.51	2.55375	4.48757e-09
SH3TC2	126.747	12.6954	3.30592	4.61747e-09
NFATC1	2977.8	501.775	2.56881	4.82968e-09
RGAG4	1823.93	303.966	2.58454	4.93669e-09
DUSP8	624.882	97.9896	2.67121	5.12244e-09
JOSD2	281.036	39.0096	2.84457	5.13248e-09
SULT1A1	645.822	101.619	2.66635	5.44622e-09
PTPRD	18378.1	3177.65	2.53191	5.56432e-09
TNFRSF9	44.0913	1.38778e-17	8.47301	5.74928e-09
PNLIPRP3	44.0913	1.38778e-17	8.47301	5.74928e-09
MFAP4	683.292	108.878	2.64828	5.96543e-09
ATP7A	1412.86	235.912	2.58161	6.02158e-09
SGCG	160.911	18.1398	3.13959	6.05694e-09
MORC4	1174.82	195.08	2.58946	6.23578e-09
AAMDC	668.965	106.156	2.6542	6.36717e-09
TDRD10	73.8472	4.52888	3.98799	6.45012e-09
SELENBP1	2521.55	431.907	2.54514	6.80247e-09
ST8SIA1	568.677	89.8231	2.66062	6.8526e-09
PLOD2	14047	2456.28	2.51565	6.89152e-09
PBK	1299.35	217.764	2.5762	6.94969e-09
KCTD12	4608.87	798.489	2.52886	6.99539e-09
VIT	51.8058	1.8066	4.74282	7.10124e-09
C1orf21	6989.34	1221.33	2.51657	7.18442e-09
NAA38	1419.47	239.541	2.56633	7.34571e-09
RSPO4	2354.03	404.685	2.53986	7.55399e-09
SLN	42.9892	1.38778e-17	8.43659	7.89453e-09
CXCL11	42.9892	1.38778e-17	8.43659	7.89453e-09
MLC1	42.9892	1.38778e-17	8.43659	7.89453e-09
IL32	204.994	26.3063	2.95568	7.90746e-09
ANKRD34A	314.099	45.3613	2.78801	7.93749e-09
SPRY3	164.217	19.9546	3.0323	8.15618e-09
SH3PXD2A	9272.83	1640.54	2.49874	8.72e-09
TRADD	127.849	13.6028	3.2198	8.85078e-09
PLCL1	110.216	10.8807	3.32456	8.91932e-09
SCML1	1296.04	220.486	2.55462	9.12339e-09
CLSTN2	213.81	29.0284	2.87502	9.66336e-09
SPAG17	343.854	51.713	2.73	9.80121e-09
ZADH2	1145.06	195.08	2.55246	9.84669e-09
NR2F1	78.2555	5.43629	3.81491	1.08088e-08
FOXE1	41.8872	1.38778e-17	8.39923	1.08849e-08
CALY	195.075	25.3989	2.93456	1.13239e-08
ELK3	7484.17	1342.92	2.47835	1.14055e-08
SP100	95.8886	8.15849	3.53351	1.20031e-08
ZNF469	969.83	166.043	2.5452	1.23864e-08
C2orf91	49.6017	1.8066	4.68024	1.24346e-08
JUNB	988.566	169.673	2.54163	1.30798e-08
NXPH2	696.517	116.137	2.58293	1.31197e-08
IRX3	338.344	51.713	2.7067	1.32515e-08
PDGFC	491.532	79.8419	2.62002	1.35882e-08
NFIC	986.361	169.673	2.53841	1.3792e-08
CEACAM21	40.7851	1.38778e-17	8.36087	1.50714e-08
ODF3L1	40.7851	1.38778e-17	8.36087	1.50714e-08
CLIP3	2481.87	445.517	2.47751	1.56492e-08
PCDHGB7	4098.61	742.232	2.46498	1.56512e-08
KCNQ5	1009.5	176.025	2.51888	1.60776e-08
ITGA1	2682.45	483.627	2.47125	1.62632e-08
IL18R1	100.297	9.06588	3.44844	1.64615e-08
CNTN5	48.4996	1.8066	4.6479	1.65322e-08
ADAMTS4	1897.77	339.354	2.48297	1.66615e-08
PALMD	62.8265	3.62147	4.06755	1.67587e-08
STRA6	2982.21	539.885	2.46536	1.67705e-08
MITF	139.971	16.325	3.08953	1.69784e-08
SIRT2	1259.67	222.301	2.50174	1.7383e-08
KIAA1462	2786.04	504.497	2.46498	1.74339e-08
CRISPLD2	1923.12	345.705	2.47537	1.78423e-08
GUCY1B3	754.927	129.748	2.53938	1.78857e-08
C5orf66	786.887	136.1	2.5303	1.80696e-08
PHC2	3375.65	615.198	2.45578	1.84207e-08
RHOBTB1	2978.9	544.422	2.45169	1.99929e-08
PLAT	1365.47	244.986	2.47798	2.05252e-08
NBPF7	39.683	1.38778e-17	8.32146	2.09586e-08
PRAC2	47.3975	0.899209	5.52511	2.20515e-08
MME	5521.38	1029.87	2.42241	2.32304e-08
SFXN3	855.215	150.618	2.50432	2.34977e-08
WFIKKN1	1896.67	346.613	2.45161	2.37408e-08
MYOF	1161.59	208.69	2.4759	2.4129e-08
CAMK2N1	772.56	136.1	2.5038	2.46238e-08
TLE2	1041.46	186.913	2.47731	2.53855e-08
GALC	3589.45	669.641	2.42207	2.66935e-08
GDNF	146.584	18.1398	3.00515	2.70254e-08
DCLK2	228.137	33.5653	2.75992	2.71217e-08
MCAM	4978.06	936.412	2.4102	2.72604e-08
PCDHB13	471.695	79.8419	2.5606	2.76528e-08
DUSP15	581.902	100.712	2.52894	2.84771e-08
HPR	38.581	1.38778e-17	8.28095	2.92755e-08
ZBTB16	46.2954	0.899209	5.49125	2.95108e-08
GRIN3B	628.189	109.786	2.51504	2.96257e-08
CERKL	54.0099	2.71404	4.24903	2.9815e-08
NCALD	554.35	95.2674	2.53904	2.99356e-08
TSPAN15	2021.21	375.649	2.42733	3.06878e-08
TMEM141	3542.06	666.919	2.40877	3.12168e-08
KDELR3	1638.79	304.873	2.42582	3.40728e-08
FLT1	47601.7	9136.43	2.38129	3.41707e-08
RGCC	78.2555	6.34369	3.59713	3.5551e-08
COMMD3	78.2555	6.34369	3.59713	3.5551e-08
TOM1L2	1006.2	183.284	2.45589	3.56548e-08
ZNF843	71.6431	5.43629	3.68774	3.62736e-08
RGS20	52.9079	2.71404	4.21935	3.88302e-08
BBS5	478.307	82.5641	2.53239	3.90859e-08
CBX8	228.137	34.4727	2.72158	3.98049e-08
PTPRE	905.91	166.043	2.44684	4.02364e-08
MAGED2	24969.6	4836.34	2.36815	4.04977e-08
ANXA2R	37.4789	1.38778e-17	8.23926	4.10802e-08
TNF	37.4789	1.38778e-17	8.23926	4.10802e-08
ABCD2	37.4789	1.38778e-17	8.23926	4.10802e-08
KLHL6	82.6638	7.25109	3.4869	4.11215e-08
TRIM17	470.593	81.6567	2.52486	4.17048e-08
CSRP1	126.747	15.4176	3.02829	4.17206e-08
HACD1	1125.22	208.69	2.43001	4.20587e-08
SERPINB9	4421.51	850.21	2.37846	4.30066e-08
ALPK3	216.014	32.658	2.72056	4.4644e-08
NFIX	110.216	12.6954	3.1045	4.6313e-08
LOC100129940	173.034	24.4915	2.81389	4.97393e-08
IL17B	51.8058	2.71404	4.18905	5.07099e-08
CDK15	76.0514	6.34369	3.55598	5.2436e-08
FOSL2	1474.58	280.374	2.39431	5.32404e-08
DBH	243.566	38.1023	2.67205	5.52915e-08
KLHDC1	57.3162	3.62147	3.93538	5.55554e-08
HSF4	57.3162	3.62147	3.93538	5.55554e-08
ID2	4648.54	911.005	2.35107	5.55722e-08
BVES	1290.53	245.893	2.39122	5.78689e-08
HOXD1	36.3768	1.38778e-17	8.19634	5.79163e-08
GMFG	36.3768	1.38778e-17	8.19634	5.79163e-08
MAB21L2	144.38	19.9546	2.8467	6.04176e-08
SLC26A10	389.039	67.1386	2.53229	6.27701e-08
ANG	74.9493	6.34369	3.53495	6.38192e-08
PARVA	3043.93	596.143	2.35194	6.45266e-08
NPPB	50.7037	2.71404	4.15809	6.6409e-08
FLT3LG	117.93	14.5102	3.01111	6.68246e-08
UACA	12031.3	2399.11	2.32615	6.85354e-08
CHSY1	15650.5	3123.21	2.32506	6.85849e-08
CYB5A	7051.05	1405.53	2.32661	7.07458e-08
FGF14	79.3576	7.25109	3.4281	7.14495e-08
KBTBD13	44.0913	0.899209	5.42105	7.2206e-08
ITPRIPL2	1550.62	301.243	2.36332	7.41455e-08
DCTN3	1271.8	245.893	2.37012	7.43704e-08
PRSS35	724.069	136.1	2.41029	7.48357e-08
HES7	203.892	31.7506	2.67777	7.59493e-08
CD99L2	4668.38	932.782	2.32314	7.71204e-08
TAL1	35.2747	1.38778e-17	8.1521	8.20482e-08
SOX18	89.2762	9.06588	3.28072	8.34256e-08
ZFHX3	1123.02	217.764	2.36582	8.58469e-08
SLC26A2	5516.97	1112.44	2.31	8.8102e-08
FBN2	25049	5077.71	2.30247	8.81259e-08
SYT15	479.409	87.101	2.45866	8.81639e-08
POP3	61.7244	4.52888	3.72974	8.9009e-08
ADAMTS15	1166	227.745	2.35538	9.40579e-08
HOXC13	42.9892	1.8066	4.47434	9.79951e-08
MVB12B	2485.18	497.238	2.32102	9.80876e-08
ARMCX3	3475.94	700.492	2.31074	9.93861e-08
TULP2	240.26	39.917	2.58544	1.01474e-07
JPH2	520.186	97.0822	2.42011	1.01571e-07
FRZB	611.658	115.23	2.40683	1.04417e-07
DUSP27	99.1948	11.7881	3.05852	1.06907e-07
INSRR	99.1948	11.7881	3.05852	1.06907e-07
CXCL10	99.1948	11.7881	3.05852	1.06907e-07
ADAMTS10	1361.07	269.485	2.33587	1.07891e-07
CRLS1	5216.11	1068.89	2.28671	1.16296e-07
GADL1	34.1727	1.38778e-17	8.10646	1.16814e-07
GIP	34.1727	1.38778e-17	8.10646	1.16814e-07
HOXA2	34.1727	1.38778e-17	8.10646	1.16814e-07
ATF3	1842.67	371.112	2.31145	1.17843e-07
B2M	10995.4	2263.91	2.27994	1.18342e-07
PROS1	2025.61	409.222	2.30702	1.23686e-07
HS3ST4	469.49	88.0084	2.41357	1.24781e-07
IMPG2	102.501	12.6954	2.99993	1.27147e-07
SOX7	415.489	76.2124	2.44461	1.28414e-07
DPP10	1081.14	214.135	2.33523	1.30027e-07
ELF4	545.533	103.434	2.39742	1.30229e-07
OLFML1	41.8872	1.8066	4.43698	1.33489e-07
LRRC63	41.8872	0.899209	5.34727	1.33489e-07
SMOC1	317.405	56.2499	2.49354	1.36172e-07
HGSNAT	2508.32	512.664	2.29033	1.36968e-07
ANXA2	15235	3167.67	2.26585	1.37267e-07
SRC	7276.98	1510.79	2.26794	1.39903e-07
PLA2G12A	6731.45	1397.36	2.2681	1.40577e-07
KCNMA1	1050.28	209.598	2.32433	1.45004e-07
P3H1	11670.9	2435.41	2.26062	1.47615e-07
CFAP221	106.909	13.6028	2.96201	1.48535e-07
CA13	387.937	71.6755	2.43404	1.50604e-07
GRIA3	339.446	61.6942	2.45738	1.50869e-07
RNASE4	339.446	61.6942	2.45738	1.50869e-07
NTRK2	54.0099	3.62147	3.84984	1.51019e-07
WT1	54.0099	3.62147	3.84984	1.51019e-07
FITM2	799.009	157.877	2.33841	1.51454e-07
SMYD2	1008.4	201.431	2.32293	1.51605e-07
FNDC3A	10018.9	2097.86	2.25566	1.57654e-07
GYPC	2177.7	448.24	2.28011	1.62973e-07
PRSS23	2262.56	466.387	2.27802	1.63568e-07
NRG3	567.575	110.693	2.35682	1.82338e-07
FGF10	40.7851	1.8066	4.39862	1.82531e-07
CHI3L1	40.7851	1.8066	4.39862	1.82531e-07
FAM163B	387.937	72.5829	2.41593	1.83832e-07
C9orf47	187.36	30.8432	2.59751	1.86842e-07
KCNN2	2289.01	476.368	2.26425	1.91002e-07
NRG2	249.076	43.5466	2.51225	2.00166e-07
IFIT5	1099.87	225.023	2.2885	2.00486e-07
PLPPR5	1051.38	215.949	2.2828	2.19313e-07
GPX7	1724.75	360.223	2.25899	2.27185e-07
IGSF10	721.865	145.174	2.31287	2.35476e-07
SNCAIP	1233.23	255.874	2.26832	2.36579e-07
HTRA3	1733.56	363.853	2.25189	2.3814e-07
SLC27A3	3497.98	743.139	2.23461	2.38317e-07
DLX5	33.0706	1.38778e-17	8.05933	2.40483e-07
ARHGEF3	1108.69	229.56	2.27123	2.48017e-07
NXF2	39.683	1.8066	4.35921	2.50562e-07
HSPB6	67.2348	6.34369	3.3785	2.63265e-07
HNF4A	72.7451	7.25109	3.30278	2.71504e-07
SETBP1	1450.33	306.688	2.24104	2.95862e-07
CAMK2D	2517.14	539.885	2.22077	2.97119e-07
GPR155	846.398	176.025	2.26467	3.105e-07
SARM1	1152.77	242.264	2.24982	3.11621e-07
LAYN	786.887	162.414	2.27552	3.14097e-07
CNRIP1	419.897	82.5641	2.34454	3.27749e-07
NRXN1	2775.02	599.773	2.20975	3.28056e-07
SLC25A20	465.082	92.5453	2.32755	3.35471e-07
FAM71E2	38.581	0.899209	5.22899	3.45318e-07
CCDC167	705.333	145.174	2.27945	3.46615e-07
HTR2A	31.9685	1.38778e-17	8.01061	3.47842e-07
SMPX	31.9685	1.38778e-17	8.01061	3.47842e-07
PCBP4	2970.09	646.049	2.20055	3.55114e-07
CEACAM19	617.168	127.026	2.27931	3.61969e-07
FOXL2	95.8886	12.6954	2.90383	3.62828e-07
HSD17B14	837.582	175.117	2.25702	3.69137e-07
FZD1	742.804	156.062	2.24986	4.06919e-07
CAB39L	1397.43	301.243	2.21326	4.13559e-07
HCFC2	417.693	83.4715	2.32121	4.20277e-07
EHD2	4060.04	895.579	2.18043	4.21234e-07
SUSD1	952.197	202.339	2.23372	4.23537e-07
SPACA9	177.442	30.8432	2.51909	4.36614e-07
GRHL3	132.257	20.8619	2.65654	4.45425e-07
APOBEC3G	204.994	36.2875	2.4936	4.45571e-07
SLC39A4	1386.41	300.336	2.20619	4.46099e-07
TXNIP	4055.63	901.931	2.16867	4.6122e-07
ADAM19	7727.72	1728.56	2.16039	4.74706e-07
NADK2	2686.86	594.328	2.17633	4.8466e-07
TRIM8	5502.65	1230.4	2.16087	4.8582e-07
SPRED2	5769.35	1292.11	2.15856	4.96245e-07
MLLT11	5785.88	1296.64	2.15764	5.01297e-07
LGI1	30.8665	1.38778e-17	7.96018	5.05952e-07
LIX1L	2372.77	525.367	2.17488	5.09165e-07
MEIS3	3006.46	669.641	2.16637	5.20846e-07
RASL12	1542.91	339.354	2.18434	5.39541e-07
OAS3	1003.99	217.764	2.2042	5.3995e-07
KREMEN1	1612.34	355.686	2.18004	5.48616e-07
ALX1	411.081	83.4715	2.29819	5.49111e-07
KLHDC8A	361.488	72.5829	2.31408	5.5597e-07
KIAA1024	583.004	122.489	2.24958	5.56029e-07
ANGPT1	282.139	54.4352	2.37088	5.62423e-07
ABCA5	379.121	76.2124	2.3125	5.72486e-07
FAM214B	1276.21	280.374	2.18589	5.84512e-07
GDF7	124.542	19.9546	2.63366	5.90179e-07
TIMP1	4045.71	913.727	2.14639	5.91573e-07
CACNG4	795.703	171.488	2.21322	5.93446e-07
GPR162	619.372	131.563	2.23388	5.96315e-07
FNDC1	143.278	23.5841	2.59602	5.96471e-07
LPAR5	54.0099	4.52888	3.5375	5.99247e-07
CFAP45	68.3369	7.25109	3.21274	6.00228e-07
MC1R	544.431	114.322	2.25028	6.00867e-07
MST1	513.573	107.971	2.24849	6.05117e-07
LOC100130705	253.485	48.9909	2.36808	6.10983e-07
SIX2	58.4182	5.43629	3.39386	6.14415e-07
SCRG1	36.3768	0.899209	5.14438	6.64018e-07
SUSD5	899.298	196.894	2.19059	6.69678e-07
MATN3	2367.26	533.534	2.14928	6.73321e-07
KCP	1647.6	368.39	2.16065	6.74544e-07
LMF1	1128.53	250.43	2.17135	7.22872e-07
ZNF25	251.281	48.9909	2.35549	7.33943e-07
KLHL30	29.7644	1.38778e-17	7.90793	7.40189e-07
FES	745.008	162.414	2.19663	7.56053e-07
CRABP2	10496.1	2420.89	2.11618	7.6337e-07
TMEM154	144.38	24.4915	2.5529	7.70566e-07
H2AFY	13965.4	3227.55	2.1133	7.7844e-07
ADAMTS3	837.582	184.191	2.18419	7.88512e-07
PCDHB11	139.971	23.5841	2.56237	8.18373e-07
EFNB1	2099.45	478.183	2.13406	8.283e-07
HAAO	213.81	40.8244	2.38494	8.45052e-07
SYNM	2920.49	670.548	2.12257	8.49676e-07
EXT1	5407.87	1252.18	2.1105	8.5197e-07
TPST1	2167.78	495.423	2.12918	8.59936e-07
ASIC4	41.8872	2.71404	3.8832	8.6112e-07
ACSF2	1170.41	263.133	2.15256	8.7776e-07
TPPP2	35.2747	0.899209	5.10014	9.26662e-07
PPARA	1616.75	369.297	2.12983	9.5187e-07
RRAS	1745.69	400.148	2.12481	9.79633e-07
RARB	84.8679	11.7881	2.83376	9.92269e-07
CREG1	3712.88	864.728	2.10205	1.01158e-06
FIGNL2	2586.57	600.68	2.10612	1.04216e-06
MMP23B	185.156	34.4727	2.4206	1.06709e-06
EPHA4	1316.98	301.243	2.12773	1.07341e-06
GFOD1	1113.1	254.06	2.13074	1.08639e-06
ANKRD55	28.6623	1.38778e-17	7.85371	1.08934e-06
GPR183	28.6623	1.38778e-17	7.85371	1.08934e-06
RNASE3	28.6623	1.38778e-17	7.85371	1.08934e-06
RGS13	28.6623	1.38778e-17	7.85371	1.08934e-06
ATP8B3	1105.38	252.245	2.13105	1.12999e-06
SYNJ1	822.153	186.006	2.14324	1.15805e-06
FAIM2	92.5824	13.6028	2.75467	1.16014e-06
MCOLN3	268.914	54.4352	2.30165	1.16367e-06
CHRM4	83.7659	11.7881	2.81493	1.17163e-06
KDR	17774.2	4222.95	2.07342	1.19903e-06
TP53I11	7986.71	1894.61	2.07562	1.21205e-06
CPNE8	1884.55	440.073	2.09806	1.22613e-06
SYCP2	196.177	37.1949	2.39471	1.23136e-06
CPQ	217.116	42.6392	2.34452	1.25063e-06
MGARP	478.307	104.341	2.19515	1.25463e-06
APCDD1	1341.23	311.225	2.10704	1.32862e-06
CSF1	1344.53	312.132	2.10639	1.33134e-06
CHPF2	4207.71	1001.74	2.07037	1.35796e-06
FGF9	65.0307	7.25109	3.14132	1.35849e-06
ZFPM1	787.989	179.654	2.1321	1.37493e-06
NME5	104.705	16.325	2.67113	1.37498e-06
ATP2B4	10628.4	2545.2	2.06201	1.38456e-06
ZNF441	337.242	71.6755	2.23207	1.39233e-06
FCGR2A	73.8472	9.06588	3.00738	1.39491e-06
GLYATL2	95.8886	14.5102	2.71294	1.43205e-06
GP1BB	176.34	33.5653	2.38859	1.45283e-06
PTPRH	176.34	33.5653	2.38859	1.45283e-06
RTN4RL1	59.5203	6.34369	3.20299	1.46378e-06
ADAM9	5962.21	1431.84	2.05787	1.50242e-06
AGTR1	68.3369	8.15849	3.04552	1.52712e-06
RGS2	1804.1	426.462	2.08043	1.5407e-06
NEK7	1675.16	395.611	2.08176	1.55209e-06
SIGLEC15	39.683	2.71404	3.80544	1.57716e-06
KLHDC8B	1894.47	450.054	2.07329	1.59392e-06
ZNF536	27.5602	1.38778e-17	7.79738	1.61305e-06
IL7R	27.5602	1.38778e-17	7.79738	1.61305e-06
CYP2E1	27.5602	1.38778e-17	7.79738	1.61305e-06
FAM71F2	49.6017	4.52888	3.41494	1.63986e-06
GSTA1	49.6017	4.52888	3.41494	1.63986e-06
CFAP206	49.6017	4.52888	3.41494	1.63986e-06
CDKN2C	72.7451	9.06588	2.98572	1.67985e-06
NABP1	435.326	96.1748	2.17677	1.68244e-06
LOC728392	1123.02	263.133	2.09294	1.69251e-06
EPHA7	2369.46	568.014	2.06029	1.72417e-06
TFEB	277.73	58.0647	2.25527	1.78489e-06
SLC5A9	77.1534	9.97327	2.93474	1.81721e-06
S100A3	33.0706	0.899209	5.00737	1.82875e-06
SPDYC	33.0706	0.899209	5.00737	1.82875e-06
UAP1L1	1475.68	352.057	2.06707	1.85701e-06
FNDC3B	7409.23	1805.68	2.03669	1.8595e-06
PID1	436.428	97.0822	2.16689	1.87584e-06
RAB40B	276.628	58.0647	2.24954	1.88436e-06
HIVEP3	177.442	34.4727	2.35924	1.89305e-06
ANKRD44	210.504	42.6392	2.29992	1.90227e-06
WIPI1	2376.07	573.458	2.05056	1.9473e-06
PRAF2	1486.7	355.686	2.06301	1.96339e-06
SH3BP5	1993.65	480.905	2.05128	1.99483e-06
TSPAN5	3905.75	952.745	2.03528	2.00193e-06
NKD1	1626.66	391.074	2.05602	2.0114e-06
PODN	71.6431	9.06588	2.96373	2.02547e-06
NIPSNAP3B	206.096	41.7318	2.30034	2.02559e-06
SMARCD3	1312.57	313.947	2.06333	2.03272e-06
NAALADL2	62.8265	7.25109	3.09166	2.06249e-06
AGPAT3	1516.46	364.76	2.05527	2.10107e-06
ENG	1233.23	294.892	2.06367	2.10488e-06
CPEB2	331.732	72.5829	2.19019	2.10671e-06
SIL1	985.259	233.19	2.07835	2.12581e-06
RECK	3446.18	842.044	2.03285	2.14824e-06
CES4A	92.5824	14.5102	2.66238	2.23458e-06
AEBP1	9376.42	2315.63	2.01757	2.25402e-06
PHTF2	5620.57	1386.47	2.01919	2.29178e-06
AGAP2	785.785	186.006	2.07797	2.31721e-06
CKAP4	18866.3	4677.55	2.01196	2.33348e-06
BCORL1	2185.41	533.534	2.03397	2.35588e-06
EFNB2	4528.42	1117.89	2.0181	2.3665e-06
TMSB10	22285	5534.12	2.00962	2.38365e-06
SOWAHA	26.4582	1.38778e-17	7.73875	2.40377e-06
PLD4	26.4582	1.38778e-17	7.73875	2.40377e-06
HBE1	26.4582	1.38778e-17	7.73875	2.40377e-06
MTMR11	908.114	216.857	2.06544	2.43634e-06
CYP27A1	706.436	166.951	2.08023	2.43983e-06
GPC3	8145.41	2021.64	2.01039	2.45327e-06
MAP3K1	4320.12	1068.89	2.01482	2.46321e-06
PSTPIP2	855.215	203.246	2.07232	2.4699e-06
SPRY4	27858.1	6936.03	2.0059	2.4703e-06
LBX2	190.667	38.1023	2.31898	2.4831e-06
SERPINB8	207.198	42.6392	2.2771	2.52438e-06
DAAM2	1261.88	305.78	2.04451	2.54351e-06
ADCY4	112.42	19.0472	2.55275	2.5446e-06
NGF	61.7244	7.25109	3.06618	2.54728e-06
MAML3	2513.83	618.828	2.02204	2.56826e-06
TMBIM1	3244.5	801.212	2.01756	2.58534e-06
POU4F1	74.9493	10.8807	2.76894	2.59814e-06
SGIP1	258.995	55.3426	2.22367	2.60369e-06
S1PR5	761.539	181.469	2.06836	2.71125e-06
FAM179A	132.257	24.4915	2.42648	2.71802e-06
COL13A1	665.659	157.877	2.07503	2.72349e-06
BEAN1	78.2555	11.7881	2.7169	2.72923e-06
CCDC178	47.3975	4.52888	3.34952	2.75169e-06
C16orf45	2488.48	617.013	2.01165	2.8519e-06
SERPINB6	2729.84	677.807	2.00965	2.87585e-06
NAP1L5	372.508	84.3788	2.14051	2.88098e-06
AMOT	4541.64	1137.85	1.99677	2.96939e-06
WASHC3	577.493	136.1	2.08403	3.03693e-06
MVK	2030.02	503.59	2.01088	3.07037e-06
DOK7	73.8472	9.97327	2.87165	3.11187e-06
P4HA2	2146.84	534.441	2.00583	3.19638e-06
EFNA1	468.388	109.786	2.09164	3.23001e-06
SLFN5	3330.46	835.692	1.9945	3.25123e-06
LY6E	4741.11	1195.92	1.98698	3.28025e-06
RASD1	341.65	78.0272	2.12852	3.29495e-06
CREB3L1	1755.61	436.444	2.00776	3.31758e-06
ANTXR1	14879.1	3776.52	1.97811	3.37264e-06
BATF3	134.461	25.3989	2.3981	3.38162e-06
MTUS2	182.952	37.1949	2.29408	3.38534e-06
GIPC3	467.286	109.786	2.08824	3.44395e-06
TERF2IP	2338.6	586.162	1.99602	3.48333e-06
GGH	3443.98	868.358	1.98754	3.50673e-06
ABCB4	288.751	64.4164	2.16195	3.56966e-06
FAM43B	339.446	78.0272	2.11918	3.59512e-06
C2orf71	25.3561	1.38778e-17	7.67764	3.60565e-06
ABCC9	25.3561	1.38778e-17	7.67764	3.60565e-06
SMTN	2068.59	519.923	1.992	3.66995e-06
SSPO	381.325	88.9158	2.0988	3.7703e-06
METRN	955.503	235.912	2.01738	3.80166e-06
COL24A1	217.116	46.2687	2.22701	3.81237e-06
MAF	823.255	201.431	2.03031	3.82114e-06
SELL	41.8872	3.62147	3.48402	3.889e-06
BST2	7584.46	1942.7	1.96491	3.9949e-06
GLIS3	116.828	21.7693	2.41671	4.21271e-06
CDR1	319.609	73.4902	2.11861	4.37314e-06
MSRB2	741.702	182.376	2.0231	4.3869e-06
PPP1R14A	957.708	238.634	2.00416	4.42628e-06
CDC42EP1	2316.56	590.699	1.97124	4.45214e-06
BMI1	71.6431	10.8807	2.70395	4.47935e-06
PDE1C	55.112	6.34369	3.0922	4.52551e-06
FXYD6	2674.73	684.159	1.96677	4.57896e-06
DGKB	186.258	39.917	2.21835	4.58209e-06
COG6	3007.56	772.175	1.9614	4.72309e-06
TMEM169	488.226	117.952	2.04807	4.72921e-06
SULT1A2	91.4803	15.4176	2.55838	4.78731e-06
LAMB1	20996.7	5460.62	1.94299	4.84423e-06
ARRB1	1944.06	497.238	1.96677	4.95746e-06
LMNA	5155.49	1337.48	1.94649	4.9837e-06
GPR20	484.919	117.952	2.03827	5.18201e-06
RGS16	901.502	226.838	1.99001	5.19006e-06
PPFIBP2	1355.55	345.705	1.97084	5.24862e-06
LRCH2	4252.9	1106.09	1.94284	5.27186e-06
TNNC1	387.937	92.5453	2.06596	5.42487e-06
SP9	24.254	1.38778e-17	7.61383	5.44527e-06
CNTN6	24.254	1.38778e-17	7.61383	5.44527e-06
LMNTD1	24.254	1.38778e-17	7.61383	5.44527e-06
PTF1A	24.254	1.38778e-17	7.61383	5.44527e-06
FOXA1	24.254	1.38778e-17	7.61383	5.44527e-06
TMEM50B	1626.66	417.389	1.9621	5.44849e-06
MAGEH1	1401.84	358.409	1.96723	5.45826e-06
SCARF1	417.693	100.712	2.05072	5.53503e-06
MATN1	82.6638	13.6028	2.5914	5.54716e-06
PLOD1	11774.5	3087.82	1.93096	5.58619e-06
PPP1R3C	187.36	40.8244	2.19454	5.70482e-06
ZNF516	6297.24	1654.15	1.92854	5.91715e-06
RNF217	1859.2	482.72	1.94512	6.17995e-06
FBLN1	26024.3	6881.59	1.91902	6.19966e-06
NDUFB3	1042.57	267.67	1.96106	6.49446e-06
CYP27C1	913.625	233.19	1.96946	6.59033e-06
MIXL1	143.278	29.9358	2.25368	6.65129e-06
EHD3	3204.83	843.859	1.925	6.72248e-06
PDE2A	1232.12	318.484	1.95139	6.7438e-06
STX11	48.4996	5.43629	3.126	6.74687e-06
ZNF781	112.42	21.7693	2.36127	6.8093e-06
ATRNL1	1131.83	292.17	1.95328	6.9505e-06
MYO16	39.683	3.62147	3.40625	6.95643e-06
THPO	104.705	19.9546	2.38361	7.03073e-06
LRP12	1959.49	515.386	1.92647	7.39369e-06
PARP3	271.118	63.509	2.0915	7.45736e-06
ERP27	29.7644	0.899209	4.85597	7.53307e-06
CYP2A6	29.7644	0.899209	4.85597	7.53307e-06
IL33	29.7644	0.899209	4.85597	7.53307e-06
NTRK3	718.558	183.284	1.97022	7.56747e-06
ADRA1B	34.1727	1.8066	4.14421	7.62631e-06
ALK	34.1727	1.8066	4.14421	7.62631e-06
HMX1	34.1727	1.8066	4.14421	7.62631e-06
MYLK4	60.6224	8.15849	2.87301	7.67894e-06
PRKD1	840.888	216.857	1.95449	7.71446e-06
GSTM2	623.78	158.784	1.97304	7.87971e-06
BCAR3	1467.97	385.63	1.92815	7.9012e-06
C3orf70	530.104	133.378	1.98965	8.08715e-06
SLC7A4	156.502	33.5653	2.21654	8.1535e-06
PDCD4	2027.82	537.163	1.91622	8.19752e-06
TIFA	376.917	92.5453	2.0244	8.25304e-06
EREG	23.152	1.38778e-17	7.54707	8.28134e-06
MGP	23.152	1.38778e-17	7.54707	8.28134e-06
TP63	23.152	1.38778e-17	7.54707	8.28134e-06
OR51E1	23.152	1.38778e-17	7.54707	8.28134e-06
SFRP4	23.152	1.38778e-17	7.54707	8.28134e-06
C1orf64	23.152	1.38778e-17	7.54707	8.28134e-06
LY6H	23.152	1.38778e-17	7.54707	8.28134e-06
A1BG	591.82	150.618	1.97328	8.32469e-06
TCIRG1	3173.97	847.488	1.90485	8.33094e-06
LRP2	1250.86	328.465	1.92866	8.3899e-06
CD7	114.624	22.6767	2.33069	8.48135e-06
CPXM1	17338.9	4682.09	1.88876	8.55299e-06
CXXC4	1226.61	322.113	1.92858	8.57152e-06
CTSO	330.63	80.7493	2.03184	8.76342e-06
CALCOCO1	1984.84	528.089	1.90989	8.80616e-06
DNAH2	125.645	25.3989	2.30035	8.84498e-06
LMCD1	754.927	195.08	1.95152	8.96577e-06
KALRN	1582.58	420.111	1.91309	9.0928e-06
LRRN2	1118.61	295.799	1.91852	9.53843e-06
TLE6	128.951	26.3063	2.2874	9.5998e-06
KAZALD1	154.298	33.5653	2.19609	9.74205e-06
LRRC75B	826.561	216.857	1.9297	9.86975e-06
NOD1	1039.26	274.929	1.91789	9.9363e-06
FBRS	2004.67	538.978	1.8948	9.96716e-06
DPP7	814.438	213.227	1.93272	1.00496e-05
RFTN2	595.126	153.34	1.9555	1.01442e-05
FAM89B	1424.99	380.186	1.90579	1.01498e-05
C19orf70	524.594	134.285	1.9648	1.02758e-05
SIPA1L2	8150.92	2225.8	1.87257	1.03738e-05
HAPLN2	101.399	19.0472	2.40406	1.03855e-05
ABCD1	1399.64	374.741	1.9007	1.04809e-05
STOM	3335.98	907.375	1.87818	1.05372e-05
SENP7	2656	719.547	1.88389	1.06138e-05
MROH8	78.2555	13.6028	2.51245	1.06247e-05
ENO3	857.419	226.838	1.91769	1.08596e-05
CFL2	2246.03	608.846	1.88299	1.10038e-05
SMDT1	543.329	140.637	1.94881	1.11097e-05
ZNF436	441.939	112.508	1.97251	1.1154e-05
HMGA2	31665.8	8717.22	1.86097	1.12493e-05
PCDHGA8	50.7037	6.34369	2.97219	1.15422e-05
SLX1B	100.297	19.0472	2.38831	1.18408e-05
PALM	2113.78	575.273	1.87725	1.19586e-05
HHEX	81.5617	14.5102	2.47977	1.21297e-05
GNG2	3053.85	836.6	1.86784	1.21543e-05
TAGLN2	10284.5	2841.01	1.85595	1.21599e-05
PCDHGC3	3437.37	944.578	1.86341	1.21933e-05
CPE	2254.84	615.198	1.87367	1.22396e-05
PLEKHB1	1347.84	364.76	1.88523	1.23895e-05
CILP	37.4789	3.62147	3.32405	1.25995e-05
MMEL1	37.4789	3.62147	3.32405	1.25995e-05
UBE2Q2L	37.4789	3.62147	3.32405	1.25995e-05
MSTN	22.0499	1.38778e-17	7.47707	1.26863e-05
KCNJ16	22.0499	1.38778e-17	7.47707	1.26863e-05
CCL7	22.0499	1.38778e-17	7.47707	1.26863e-05
CD93	22.0499	1.38778e-17	7.47707	1.26863e-05
AREG	22.0499	1.38778e-17	7.47707	1.26863e-05
F2RL3	22.0499	1.38778e-17	7.47707	1.26863e-05
RHAG	22.0499	1.38778e-17	7.47707	1.26863e-05
TSC22D3	2485.18	681.437	1.86648	1.28419e-05
ME1	883.869	236.819	1.89943	1.2871e-05
INAFM1	382.427	97.9896	1.96298	1.31323e-05
ANGPT4	136.665	29.9358	2.18557	1.3203e-05
TMEM133	826.561	221.394	1.89985	1.35691e-05
PXK	1417.27	386.537	1.87406	1.36308e-05
EPS8	1038.16	280.374	1.88809	1.36663e-05
CDH22	66.1327	9.97327	2.71273	1.37362e-05
CRELD1	1723.65	472.739	1.86604	1.38762e-05
ADORA1	724.069	193.265	1.90479	1.42885e-05
LPGAT1	4802.83	1337.48	1.84427	1.43079e-05
APOBEC3B	415.489	107.971	1.94281	1.45484e-05
DYRK4	490.43	128.841	1.92732	1.45623e-05
TVP23C	397.856	102.527	1.95481	1.46146e-05
KRT10	468.388	122.489	1.93385	1.48157e-05
CSRNP3	1633.28	449.147	1.86219	1.48554e-05
PALLD	6108.78	1707.69	1.83876	1.48589e-05
CTSL	3499.08	976.337	1.84138	1.51877e-05
ADAMTS17	296.465	74.3976	1.99254	1.52178e-05
TGFB3	149.89	33.5653	2.1543	1.52708e-05
TET2	737.294	198.709	1.89085	1.54029e-05
FAM46A	2103.86	583.44	1.85014	1.56146e-05
TRHDE	306.384	77.1198	1.98824	1.57201e-05
MMP11	1215.59	333.909	1.8637	1.57297e-05
FKBP14	3105.64	866.543	1.84138	1.57921e-05
CREB5	739.498	199.617	1.88859	1.58737e-05
TRPM4	1254.16	344.798	1.86248	1.59169e-05
DAP	6847.17	1924.55	1.83091	1.59667e-05
CGB7	68.3369	11.7881	2.52168	1.59963e-05
HMCN1	7109.46	1999.86	1.82977	1.6117e-05
PDE4D	387.937	100.712	1.94413	1.62124e-05
PCDHGC4	650.23	174.21	1.89929	1.63353e-05
LAMC3	5643.71	1590.64	1.82695	1.68174e-05
TRPC3	120.134	25.3989	2.23571	1.70806e-05
C14orf39	233.647	57.1573	2.0287	1.73697e-05
SHISA3	339.446	87.101	1.96073	1.74992e-05
LYST	406.672	106.156	1.9363	1.75504e-05
PKIB	98.0928	19.0472	2.35629	1.76077e-05
PDZRN3	2885.23	810.285	1.83201	1.76618e-05
TMEM30A	10674.7	3026.12	1.8186	1.76977e-05
MYO1B	13563.2	3849.11	1.81706	1.78343e-05
MYL10	40.7851	4.52888	3.13332	1.82365e-05
TMEM27	147.686	33.5653	2.13295	1.83116e-05
KCNE3	44.0913	5.43629	2.98887	1.86809e-05
FAM161B	111.318	23.5841	2.23223	1.86925e-05
EPHB2	4506.37	1278.5	1.81741	1.88225e-05
PTMS	14572.7	4156.71	1.80972	1.91564e-05
CCDC184	375.814	98.897	1.92454	1.94558e-05
DENND2A	1827.24	513.571	1.83075	1.95234e-05
PDZRN4	20.9478	1.38778e-17	7.40349	1.95811e-05
HCRTR2	20.9478	1.38778e-17	7.40349	1.95811e-05
ASB17	20.9478	1.38778e-17	7.40349	1.95811e-05
EVX2	20.9478	1.38778e-17	7.40349	1.95811e-05
PHLDA2	748.314	205.061	1.86689	2.00237e-05
MAPRE3	845.296	233.19	1.85733	2.02737e-05
ZCCHC12	160.911	37.1949	2.109	2.03223e-05
DFNB59	160.911	37.1949	2.109	2.03223e-05
P2RX3	31.9685	1.8066	4.04836	2.05601e-05
TIPARP	857.419	237.727	1.85009	2.09388e-05
C4orf32	198.381	48.9909	2.01464	2.13924e-05
ALDH2	4632.01	1326.59	1.80381	2.14946e-05
C2CD2L	519.084	140.637	1.88296	2.17339e-05
PDE3A	574.187	156.97	1.87011	2.20396e-05
ENPEP	222.627	55.3426	2.00547	2.20585e-05
DAB2	1329.11	374.741	1.8261	2.22355e-05
ZNF70	569.779	155.155	1.87576	2.23305e-05
WNT3	839.786	233.19	1.8479	2.24298e-05
PON2	3127.68	895.579	1.80404	2.2804e-05
TRPM5	26.4582	0.899209	4.68679	2.29623e-05
ENOX1	176.34	42.6392	2.04459	2.30173e-05
NUDT19	436.428	117.045	1.89744	2.32357e-05
KDM6B	4291.47	1235.85	1.79586	2.34053e-05
MGST2	622.678	171.488	1.85954	2.36023e-05
THBS3	1922.02	548.959	1.80759	2.38897e-05
TGFBR3L	158.707	37.1949	2.08912	2.40423e-05
NDUFA12	1882.34	537.163	1.80883	2.40874e-05
TIAM1	3872.68	1116.98	1.7936	2.41587e-05
TMEM117	270.016	69.8607	1.94838	2.41678e-05
LYPD6	1728.05	493.609	1.80742	2.47796e-05
GABARAPL2	2317.66	666.919	1.79687	2.5502e-05
PHPT1	2768.41	798.489	1.79353	2.57419e-05
DPM3	625.984	173.302	1.852	2.57579e-05
C10orf11	69.4389	12.6954	2.43888	2.6009e-05
SPON1	790.193	221.394	1.83494	2.6062e-05
NDST3	94.7866	19.0472	2.30688	2.63156e-05
COPS9	665.659	186.006	1.83866	2.64006e-05
MPC1	569.779	157.877	1.85069	2.64617e-05
TSNAXIP1	109.113	23.5841	2.20341	2.66569e-05
HHIPL1	520.186	143.359	1.85839	2.79494e-05
C1orf228	90.3783	18.1398	2.30818	2.80376e-05
SAMD4A	2264.76	656.03	1.78731	2.80517e-05
BACH2	491.532	135.192	1.8612	2.85046e-05
YPEL5	2448.81	710.473	1.78503	2.86117e-05
TMSB4X	85916.3	25252.5	1.7665	2.87851e-05
CLEC1A	30.8665	1.8066	3.99793	2.88486e-05
SHH	30.8665	2.71404	3.44416	2.88486e-05
PDE6A	30.8665	1.8066	3.99793	2.88486e-05
MMRN1	30.8665	1.8066	3.99793	2.88486e-05
ZCWPW2	50.7037	7.25109	2.78301	2.89338e-05
EHBP1L1	2150.15	623.365	1.78606	2.91708e-05
KRT8	39651.4	11674.4	1.76401	2.96471e-05
RPRM	503.655	139.729	1.84877	2.98165e-05
SAMD14	1006.2	287.633	1.80612	3.00209e-05
PTCH2	100.297	21.7693	2.19683	3.01245e-05
KIRREL	9191.27	2704.9	1.76464	3.03846e-05
KLF6	2981.11	871.988	1.77331	3.08418e-05
BRI3	973.137	278.559	1.80415	3.11065e-05
MXD4	3969.67	1165.98	1.76735	3.11748e-05
HERPUD1	1233.23	355.686	1.79336	3.13006e-05
TMEM14A	596.229	167.858	1.82777	3.13179e-05
ABCC10	2784.94	814.822	1.77291	3.13237e-05
LY6G6D	34.1727	3.62147	3.19125	3.14646e-05
TSPO	1205.67	348.427	1.7905	3.25333e-05
PTPRM	1639.89	478.183	1.77767	3.3792e-05
SMAD7	2431.18	714.103	1.76725	3.43294e-05
LNPK	2769.51	815.73	1.76329	3.43814e-05
TMEM45A	1006.2	290.355	1.79254	3.4563e-05
PCDHGB4	293.159	78.9345	1.89111	3.51526e-05
CYP26B1	150.992	36.2875	2.05279	3.55177e-05
HLA-DRB5	241.362	63.509	1.92386	3.60679e-05
ESAM	60.6224	10.8807	2.4634	3.61081e-05
DPY19L1	4185.67	1243.11	1.75139	3.62384e-05
THSD4	1624.46	476.368	1.76951	3.6283e-05
DNAH10	224.831	58.9721	1.92825	3.64187e-05
SLC5A12	1117.51	325.743	1.77804	3.70364e-05
PYROXD2	381.325	105.249	1.85585	3.75116e-05
S100A13	1577.07	463.665	1.76579	3.77551e-05
HSPB1	8566.4	2559.72	1.74265	3.77637e-05
C8orf48	105.807	23.5841	2.15906	3.81641e-05
PVR	4470.01	1333.85	1.74458	3.85025e-05
TRIM47	597.331	170.58	1.80724	3.86523e-05
NR0B1	45.1934	6.34369	2.80661	3.88578e-05
SPACA6	420.999	117.045	1.84553	3.89282e-05
CDK5R2	56.2141	9.06588	2.61447	3.90937e-05
MEGF9	463.98	130.655	1.8272	3.93394e-05
RHOC	4365.31	1304.81	1.74214	3.94978e-05
TRIM38	659.047	189.635	1.7964	4.05933e-05
ZNF385A	2039.94	605.217	1.75277	4.06566e-05
ITM2A	1925.33	571.644	1.75167	4.09939e-05
LPIN1	3339.28	999.021	1.74081	4.10132e-05
KCNA2	41.8872	5.43629	2.91508	4.10672e-05
PTCHD4	395.652	110.693	1.83637	4.1198e-05
ZFHX4	740.6	214.135	1.78951	4.13891e-05
ARSI	710.844	205.968	1.78642	4.15076e-05
OPRL1	328.425	90.7305	1.85431	4.2079e-05
CSNK1E	37.4789	4.52888	3.01172	4.26833e-05
UCN	33.0706	3.62147	3.14412	4.29727e-05
AP5S1	162.013	40.8244	1.98497	4.37077e-05
TWSG1	5335.13	1608.78	1.72947	4.39842e-05
XCL1	66.1327	12.6954	2.36862	4.43817e-05
SESN3	7664.91	2318.36	1.72511	4.49667e-05
TNFAIP2	5936.86	1795.7	1.72507	4.55811e-05
FAM228B	220.423	58.0647	1.92202	4.62759e-05
DUOX2	220.423	58.9721	1.89969	4.62759e-05
HEYL	1027.14	303.966	1.75619	4.67861e-05
ANGPTL2	1647.6	492.701	1.7413	4.6845e-05
ITGBL1	19.8457	1.38778e-17	7.32596	4.77659e-05
FOXG1	19.8457	1.38778e-17	7.32596	4.77659e-05
DIRAS3	19.8457	1.38778e-17	7.32596	4.77659e-05
LST1	19.8457	1.38778e-17	7.32596	4.77659e-05
AQP10	19.8457	1.38778e-17	7.32596	4.77659e-05
NNMT	19.8457	1.38778e-17	7.32596	4.77659e-05
SLC45A2	19.8457	1.38778e-17	7.32596	4.77659e-05
MLKL	19.8457	1.38778e-17	7.32596	4.77659e-05
TSPAN1	19.8457	1.38778e-17	7.32596	4.77659e-05
TFF1	19.8457	1.38778e-17	7.32596	4.77659e-05
ADGRG7	19.8457	1.38778e-17	7.32596	4.77659e-05
SCARF2	2921.6	881.969	1.7278	4.77812e-05
PPP1R14C	55.112	9.06588	2.58597	4.81313e-05
B4GALNT1	368.1	103.434	1.83	4.89953e-05
KDELC2	4511.88	1370.14	1.7193	4.90742e-05
TMEM63C	898.196	265.856	1.75586	4.98031e-05
LPCAT2	1237.63	369.297	1.74435	4.99688e-05
ORAI3	1183.63	353.872	1.74152	5.09428e-05
RHOBTB2	1879.04	566.199	1.73036	5.12126e-05
GAMT	1340.13	401.963	1.73688	5.13584e-05
CMTM3	2199.74	666.012	1.7235	5.19297e-05
FHIT	89.2762	19.0472	2.22059	5.19948e-05
ACP5	51.8058	8.15849	2.64674	5.28572e-05
PPP1R15A	2056.47	623.365	1.7218	5.40623e-05
FAM210B	4862.34	1489.92	1.70633	5.52495e-05
CHIC2	344.957	97.0822	1.82766	5.56846e-05
PQLC1	1529.68	462.758	1.7246	5.57365e-05
SELENOM	1084.45	325.743	1.73472	5.60134e-05
LIN7B	138.869	34.4727	2.00588	5.71691e-05
ZBTB7C	28.6623	2.71404	3.33769	5.75184e-05
SLC39A8	2685.75	821.174	1.7094	5.83396e-05
KCTD21	583.004	171.488	1.76458	5.90089e-05
PCDHGB6	1370.98	415.574	1.7217	5.94529e-05
PIK3IP1	394.55	113.415	1.79734	5.96699e-05
BDKRB2	121.236	29.9358	2.0129	6.0406e-05
ZNF471	222.627	60.7869	1.87041	6.06732e-05
PMM1	684.394	203.246	1.75091	6.07665e-05
MAML2	1503.23	457.313	1.71651	6.09084e-05
LRIG3	1992.55	610.661	1.70594	6.27339e-05
QPRT	11523.3	3579.62	1.68663	6.4018e-05
HS3ST3B1	1031.55	312.132	1.72413	6.45749e-05
SASH1	4006.03	1241.29	1.69022	6.53374e-05
SERINC1	5782.57	1795.7	1.68708	6.56064e-05
APOLD1	163.115	42.6392	1.93219	6.8184e-05
CAMTA2	1094.36	333.909	1.71215	6.82176e-05
KSR1	3640.15	1131.5	1.68564	6.87947e-05
PLXND1	11276.4	3522.45	1.67861	6.91208e-05
TMEM256	980.851	298.521	1.71573	7.01821e-05
NACAD	865.134	262.226	1.72158	7.13865e-05
MOB3A	1462.46	450.962	1.69701	7.22287e-05
GPR35	70.541	14.5102	2.27066	7.26378e-05
PLA2G4A	254.587	71.6755	1.8266	7.31824e-05
C8orf76	54.0099	9.06588	2.55689	7.32564e-05
RGS3	2238.31	695.048	1.68703	7.40782e-05
FZD8	947.789	289.447	1.71078	7.45788e-05
TFAP2A	18.7437	1.38778e-17	7.24403	7.55368e-05
TRIM63	18.7437	1.38778e-17	7.24403	7.55368e-05
PDX1	18.7437	1.38778e-17	7.24403	7.55368e-05
CLEC1B	18.7437	1.38778e-17	7.24403	7.55368e-05
EVI5	1444.82	446.425	1.69409	7.58747e-05
RXRG	73.8472	15.4176	2.2499	7.67028e-05
CDC42EP4	2146.84	668.734	1.6825	7.70264e-05
LEPROT	4525.11	1424.58	1.66732	8.02973e-05
MUC6	89.2762	19.9546	2.1539	8.16835e-05
RGS8	27.5602	1.8066	3.83513	8.1742e-05
HOMER3	2035.53	636.975	1.67588	8.208e-05
CYP1A1	49.6017	8.15849	2.58416	8.25185e-05
SNPH	1024.93	316.669	1.69404	8.36739e-05
DUSP10	191.769	52.6204	1.86292	8.47772e-05
CTSZ	3697.45	1167.79	1.66263	8.5248e-05
CRNDE	200.585	55.3426	1.85515	8.7584e-05
TRIM7	127.849	32.658	1.96441	8.77744e-05
ANO1	772.56	237.727	1.69976	8.82209e-05
FAM167A	329.528	96.1748	1.77519	8.85186e-05
ZNF771	558.758	169.673	1.71864	8.92652e-05
NIPSNAP3A	909.216	281.281	1.69212	8.96755e-05
C12orf60	168.625	45.3613	1.89108	8.99112e-05
POSTN	294.261	85.2862	1.78505	9.00664e-05
ANXA6	12540.5	3997.02	1.64956	9.05938e-05
ZNF428	768.151	236.819	1.69702	9.11159e-05
PABPC5	438.632	131.563	1.73619	9.12474e-05
MGST3	4338.86	1379.21	1.65337	9.17512e-05
CHCHD10	1481.19	464.572	1.67248	9.18243e-05
MED8	932.36	289.447	1.68711	9.23838e-05
ADCK5	559.86	170.58	1.7138	9.38912e-05
FAM229A	104.705	25.3989	2.0376	9.40737e-05
ZNF704	2495.1	790.323	1.65841	9.47956e-05
C5	206.096	57.1573	1.84778	9.508e-05
DNAH1	349.365	103.434	1.75466	9.54297e-05
RAB31	7042.24	2251.21	1.64527	9.61885e-05
WDR78	126.747	32.658	1.95193	9.67852e-05
WDR63	78.2555	17.2324	2.17417	9.76878e-05
FAM181B	110.216	27.2136	2.01245	9.81685e-05
RPS27L	1518.66	479.998	1.66141	9.9326e-05
NFAM1	132.257	34.4727	1.93556	9.98248e-05
SUN2	3538.76	1131.5	1.64489	0.000100924
SCPEP1	2552.4	813.915	1.64874	0.000101898
EDEM3	3296.3	1054.37	1.64433	0.000102105
SLC22A17	6025.03	1937.26	1.63688	0.000104778
CAPN2	7073.1	2275.71	1.63597	0.00010486
BIN1	3887.01	1248.55	1.6383	0.000106419
GRIN2D	2995.44	960.911	1.64015	0.000107146
SEL1L	5602.93	1805.68	1.63356	0.000108476
OASL	153.196	41.7318	1.87269	0.000108681
BMPR2	5337.33	1720.39	1.6333	0.000109037
ASXL1	4294.78	1383.75	1.6339	0.000109988
TMEM19	1006.2	317.576	1.66331	0.000110421
HSPA1A	629.291	195.987	1.68226	0.000111269
TMEM98	5343.95	1725.84	1.63053	0.000111858
CCNG2	1553.93	495.423	1.64891	0.000112678
ZNF491	143.278	38.1023	1.90703	0.00011467
GLDN	236.954	68.9533	1.77885	0.000114897
FOXC2	26.4582	1.8066	3.7765	0.000116677
RAB27A	737.294	231.375	1.67141	0.000117575
COL16A1	1361.07	434.629	1.64656	0.000118326
PYY	67.2348	14.5102	2.20153	0.000120421
HP	17.6416	1.38778e-17	7.15716	0.000120499
LRRN4CL	17.6416	1.38778e-17	7.15716	0.000120499
TYROBP	17.6416	1.38778e-17	7.15716	0.000120499
CPA2	37.4789	5.43629	2.75512	0.000121298
ARSB	2178.8	702.307	1.63317	0.000121832
ABHD14A	210.504	60.7869	1.78967	0.000123873
TNS4	70.541	15.4176	2.18392	0.000124729
PCDH20	654.638	205.061	1.67397	0.000125086
FZD6	2412.44	780.342	1.62814	0.000125182
CDKL5	3361.32	1092.48	1.6213	0.000125992
BTG2	1513.15	486.35	1.63721	0.0001265
IFI27L1	529.002	164.229	1.68672	0.000126816
CYBRD1	1027.14	327.558	1.64839	0.000126899
NEURL1B	2415.75	782.157	1.62677	0.000127337
KDELR2	8219.25	2684.94	1.61407	0.000127582
SEMA3B	583.004	182.376	1.67583	0.000129747
ICAM4	123.44	32.658	1.91383	0.000129965
PROX1	160.911	44.454	1.85263	0.00013046
VPS28	2208.56	716.825	1.62322	0.000131591
EFNB3	2427.87	788.508	1.62232	0.000131795
TRAM1L1	166.421	46.2687	1.84362	0.000131968
SPRY1	2468.65	803.934	1.6184	0.000135135
MZT2B	3344.79	1093.39	1.61299	0.000135996
SLC35G1	418.795	129.748	1.68946	0.000138994
NOL4L	5071.74	1665.04	1.60684	0.000139485
CALU	35704.9	11781.5	1.59959	0.000141618
CPNE2	1642.09	533.534	1.62163	0.00014214
ID3	9727.98	3205.78	1.60142	0.000142447
SNX3	7339.8	2418.17	1.60177	0.000143439
PAPSS1	12393.9	4088.66	1.5999	0.000143493
CTIF	2217.37	725.899	1.61082	0.000146746
EMP1	54.0099	9.97327	2.42116	0.000147018
NRG1	198.381	57.1573	1.79277	0.000147366
MGAT3	1564.95	509.942	1.61744	0.000147386
CRYZL1	969.83	312.132	1.63514	0.000147479
XPA	413.285	128.841	1.68047	0.000147731
TMEM185A	694.313	221.394	1.64835	0.000147823
DENND1B	609.453	193.265	1.65622	0.000149141
ERO1B	765.947	245.893	1.63866	0.000151609
ROM1	56.2141	10.8807	2.35469	0.000153941
ZC3HAV1L	300.874	91.6379	1.71362	0.000154474
LOC101928120	29.7644	3.62147	2.99272	0.000154712
SEC23A	7481.96	2479.87	1.5931	0.000155125
NOTCH2NL	918.033	296.707	1.62905	0.000155367
PCDHB14	631.495	201.431	1.6478	0.000155861
CNPY4	703.129	225.023	1.64311	0.000159365
EFNA2	1149.47	374.741	1.61664	0.000160092
GNAI1	2439.99	804.841	1.59993	0.000160435
C4orf33	344.957	106.156	1.69892	0.000161757
OSR1	46.2954	8.15849	2.48488	0.000162828
DAZAP2	2505.01	828.433	1.5962	0.000166409
COLGALT1	11916.7	3976.15	1.58351	0.000166778
FRMD8	2551.3	844.766	1.59445	0.000167154
BLK	25.3561	1.8066	3.7154	0.000167283
CRB1	25.3561	2.71404	3.16162	0.000167283
P3H4	3813.17	1267.61	1.58878	0.000167589
BCL3	370.304	115.23	1.68299	0.000167645
ATP5E	1967.2	649.679	1.59814	0.000168002
SLCO6A1	96.9907	24.4915	1.97952	0.000168126
CASP10	250.178	75.305	1.73028	0.000168132
TEX264	670.067	215.949	1.63298	0.000168734
RBP1	1405.15	461.85	1.60493	0.000169395
LRRC10B	111.318	29.0284	1.93409	0.000173094
TMEM74B	769.254	249.523	1.62374	0.000173521
RAMP2	667.863	215.042	1.6343	0.000175369
DGKI	71.6431	16.325	2.12443	0.000176356
GPM6A	580.8	186.913	1.63494	0.000177412
SMAD3	3261.03	1087.94	1.5836	0.000177899
DNAJC1	1604.62	530.811	1.59571	0.000178086
DENND5B	2636.16	877.432	1.58693	0.000179739
KIAA1683	52.9079	9.97327	2.39148	0.000180546
MAGED1	15905.1	5343.57	1.57359	0.000181349
EEF1AKMT1	293.159	90.7305	1.69049	0.000183162
MYDGF	2685.75	896.487	1.58282	0.000185497
CCDC96	55.112	11.7881	2.21197	0.000187233
TRPA1	216.014	64.4164	1.74344	0.000188183
GSTA4	1778.75	591.606	1.58793	0.000188194
BIVM	933.462	306.688	1.60538	0.000188637
TPGS1	577.493	186.006	1.63372	0.000189593
OLFML2A	3046.13	1020.8	1.57715	0.000189702
FAM110B	565.371	182.376	1.63153	0.000190202
OXSM	141.074	39.917	1.81778	0.000193187
ACE	511.369	164.229	1.63783	0.000193287
TLX1	16.5395	1.38778e-17	7.06473	0.000193974
VAX1	16.5395	1.38778e-17	7.06473	0.000193974
PLA2G5	16.5395	1.38778e-17	7.06473	0.000193974
PLD3	19549.6	6605.74	1.56533	0.000194731
ULK2	2110.47	705.029	1.58162	0.000195134
PIGH	401.162	127.933	1.64772	0.000195885
DUSP1	398.958	126.118	1.66036	0.000196137
PDIA5	3370.14	1133.31	1.57214	0.000196612
DPYD	61.7244	13.6028	2.17067	0.000197348
MYLIP	3304.02	1111.54	1.57154	0.000198006
TBC1D12	422.101	134.285	1.65127	0.000200138
NEBL	2863.19	964.541	1.56957	0.00020424
NBPF15	1045.87	346.613	1.59292	0.000204478
SEMA5B	4336.65	1465.42	1.56518	0.000205329
TRIL	970.932	321.206	1.59545	0.000208176
TMIE	73.8472	17.2324	2.09065	0.000208768
SLC16A7	602.841	196.894	1.61366	0.00020913
KCNC3	275.526	85.2862	1.69018	0.000210714
PPEF1	35.2747	5.43629	2.66795	0.000211448
FZD4	2607.51	881.061	1.5652	0.000218834
ARMC9	3421.94	1161.44	1.55878	0.000221251
PLA2R1	455.164	146.988	1.62975	0.000226027
RNASEL	197.279	59.8795	1.71777	0.000227809
CLCF1	138.869	39.0096	1.82815	0.000229479
MAP1B	19539.7	6697.39	1.54472	0.000234307
SNRPN	176.34	52.6204	1.74199	0.000234411
ADAMTS13	1377.6	464.572	1.56789	0.000236239
B4GALT1	4684.91	1601.52	1.54849	0.00023714
HSD11B1L	747.212	248.615	1.58706	0.000239364
SLC6A13	24.254	1.8066	3.65159	0.000240916
CD70	155.4	45.3613	1.77333	0.000242262
FAM196A	72.7451	17.2324	2.06899	0.000243475
LDB2	3947.62	1351.99	1.5458	0.000245603
MANF	3381.16	1156.91	1.54713	0.000245605
NCAM2	187.36	56.2499	1.7334	0.000245906
GOLGA8N	41.8872	7.25109	2.50812	0.000246499
B3GALNT1	382.427	123.396	1.63078	0.000247349
NRGN	315.201	100.712	1.64468	0.000248495
F12	217.116	66.2312	1.71078	0.000248743
SLC9A3R1	10327.5	3555.12	1.53848	0.000250886
LRRC27	451.857	147.896	1.61037	0.000252541
TMEM87B	2703.39	925.523	1.54628	0.000252601
COLQ	332.834	106.156	1.64732	0.000252676
MRPL53	804.52	269.485	1.57742	0.000255404
SEC14L2	404.468	131.563	1.61924	0.000257102
CEP112	737.294	246.8	1.57835	0.000257126
TMEM175	560.962	185.098	1.59888	0.00025947
C1QTNF1	279.934	88.9158	1.65303	0.000260755
WNT9B	184.054	55.3426	1.73114	0.000263954
PLCB2	715.252	239.541	1.57761	0.000265125
GRK4	148.788	43.5466	1.76938	0.0002652
FSTL3	700.925	234.097	1.58158	0.000267815
ARL6IP5	3654.47	1260.35	1.53574	0.000269965
SRR	223.729	69.8607	1.67722	0.00027353
B3GLCT	871.746	294.892	1.56327	0.000276149
GABRA2	83.7659	21.7693	1.93732	0.000279483
FPGT	156.502	46.2687	1.75503	0.000280647
HSPA13	5044.18	1748.52	1.52841	0.00028208
BIK	59.5203	13.6028	2.11831	0.000283084
GLI3	6282.91	2180.43	1.52676	0.000283178
DDHD2	3242.3	1122.43	1.53028	0.00028595
H6PD	4408.29	1528.93	1.52761	0.000286311
CSAD	698.721	235.004	1.57146	0.000292354
LNPEP	569.779	190.543	1.57958	0.000292506
CCDC28B	586.31	195.987	1.58022	0.000293745
SLC25A30	1342.33	460.036	1.54463	0.000294157
PCOLCE2	901.502	306.688	1.55512	0.000294197
ARSA	1463.56	503.59	1.53889	0.0002996
FAM151B	37.4789	6.34369	2.53734	0.000300744
ZNF583	204.994	63.509	1.68836	0.000301209
LRRC4B	2431.18	842.951	1.52798	0.000301516
NBPF11	787.989	267.67	1.55722	0.000305197
CCDC81	88.1741	23.5841	1.89637	0.000313835
TPM1	32954.1	11563.7	1.51085	0.000314563
ADRB1	15.4375	1.38778e-17	6.96596	0.000315208
CDX1	15.4375	1.38778e-17	6.96596	0.000315208
HOXC12	15.4375	1.38778e-17	6.96596	0.000315208
RPE65	15.4375	1.38778e-17	6.96596	0.000315208
MSGN1	15.4375	1.38778e-17	6.96596	0.000315208
MNX1	15.4375	1.38778e-17	6.96596	0.000315208
DMRTC1B	40.7851	7.25109	2.46976	0.000315485
IQCK	1756.71	608.846	1.52851	0.000315516
CSGALNACT2	1494.42	516.293	1.53306	0.00031559
PTGFRN	6315.97	2211.29	1.51406	0.000316553
PTGDS	114.624	32.658	1.80703	0.000319166
WDR13	1502.13	519.923	1.53039	0.0003197
EVL	3585.04	1253.09	1.5164	0.000320356
SLC10A3	633.699	214.135	1.56465	0.000321367
C2orf72	391.243	129.748	1.59131	0.000322368
MGMT	1190.24	410.129	1.53678	0.000322847
ALDH8A1	42.9892	8.15849	2.37827	0.000325735
DNAJB9	904.808	310.317	1.54344	0.000330638
LIN37	285.445	92.5453	1.62351	0.000330837
WNT2B	148.788	44.454	1.73971	0.000333918
EGFL7	3071.48	1076.15	1.51293	0.000334313
NDUFC2	438.632	146.081	1.58532	0.000335204
MISP3	125.645	36.2875	1.78789	0.000335773
SYCE1L	185.156	57.1573	1.6933	0.000337058
SLC51B	61.7244	14.5102	2.07838	0.000338325
BCO2	52.9079	11.7881	2.15321	0.000339042
TWF1	4180.16	1469.95	1.5077	0.000341965
TNFRSF11B	96.9907	26.3063	1.87693	0.000342766
CLIC6	440.837	147.896	1.57475	0.000343145
CASP7	689.904	235.004	1.55314	0.000343764
NEDD8	1110.9	384.723	1.52949	0.000345755
CLEC4A	23.152	2.71404	3.03105	0.000348534
TUBA1A	28153.5	9958.52	1.4993	0.000348587
STAM2	1490.01	519.923	1.5187	0.000353599
SLC35D1	769.254	264.948	1.53725	0.00035534
ID1	6615.74	2339.23	1.49981	0.000357827
ARHGAP31	925.748	320.299	1.53079	0.000365068
ZNF654	834.276	288.54	1.53129	0.000370015
THEM4	1413.96	494.516	1.51539	0.000371022
TRPV3	158.707	48.0835	1.71984	0.000371577
REP15	33.0706	5.43629	2.57518	0.000372105
GPR132	33.0706	5.43629	2.57518	0.000372105
TAC3	392.346	131.563	1.57535	0.000373032
CCDC159	203.892	64.4164	1.66016	0.00037763
IFITM3	12624.2	4490.63	1.49118	0.000378524
FKBP10	19160.6	6820.79	1.49011	0.000379338
PITPNM2	938.972	326.65	1.52293	0.000384338
MORN2	256.791	83.4715	1.61961	0.000387711
HSPA12B	878.359	305.78	1.52188	0.000390442
CHAD	66.1327	16.325	2.00916	0.000392948
CCDC74B	652.434	225.931	1.52936	0.000404984
MPPE1	454.061	154.247	1.55677	0.000412144
MYH15	51.8058	10.8807	2.23713	0.000414119
PRICKLE4	436.428	148.803	1.55144	0.000415092
RNASE1	316.303	105.249	1.58622	0.000415194
GADD45A	1256.37	443.703	1.5013	0.000424212
POLR3GL	541.125	186.006	1.5399	0.000424282
SVIL	5180.84	1855.59	1.48124	0.000424912
CA8	240.26	78.9345	1.60415	0.000426888
GPRASP1	624.882	216.857	1.52623	0.000428379
CISH	265.607	87.101	1.60698	0.000428895
MICALL2	774.764	270.392	1.51821	0.000429298
THBS1	7744.26	2780.21	1.47788	0.000430247
MAMSTR	142.176	43.5466	1.70384	0.000430434
SEZ6L2	8398.89	3017.95	1.47659	0.000433962
CHST14	1883.45	671.456	1.48782	0.000444641
MANEA	1239.84	439.166	1.49701	0.000449732
FAM174A	275.526	91.6379	1.5867	0.000450795
ATG9B	244.668	80.7493	1.59763	0.000460926
EMID1	352.671	119.767	1.55698	0.000461222
AMPD3	877.256	309.41	1.50305	0.000462917
IL6	29.7644	4.52888	2.68038	0.000466301
TRIM74	29.7644	4.52888	2.68038	0.000466301
VEGFD	29.7644	4.52888	2.68038	0.000466301
KLHL29	1044.77	370.205	1.49644	0.000471186
C12orf56	62.8265	15.4176	2.01712	0.000471263
METTL9	9610.06	3477.99	1.46625	0.000472486
WWTR1	2939.23	1058.91	1.47274	0.000474475
ARL2BP	1723.65	617.013	1.48188	0.000478844
PIK3R3	1794.18	643.327	1.4795	0.000480868
UBL5	1881.24	675.085	1.47835	0.000484376
ABI3	227.035	74.3976	1.60776	0.000494703
RSAD2	31.9685	5.43629	2.52646	0.000495363
SSR4	2885.23	1044.39	1.4659	0.000503718
LY6G6C	22.0499	2.71404	2.96104	0.000506526
ACKR2	22.0499	2.71404	2.96104	0.000506526
NPY4R	22.0499	1.8066	3.51482	0.000506526
HMX3	22.0499	1.8066	3.51482	0.000506526
ITGB1	53076.8	19351.8	1.45561	0.000506612
CCL5	275.526	92.5453	1.5725	0.000507989
KCNMB4	2457.63	888.32	1.46797	0.00050955
SIM2	35.2747	6.34369	2.45017	0.000511792
HNMT	217.116	71.6755	1.59703	0.000514401
EN1	14.3354	1.38778e-17	6.85993	0.000517265
CT55	14.3354	1.38778e-17	6.85993	0.000517265
CD300C	14.3354	1.38778e-17	6.85993	0.000517265
QPCT	14.3354	1.38778e-17	6.85993	0.000517265
NXF2B	14.3354	1.38778e-17	6.85993	0.000517265
PRAC1	14.3354	1.38778e-17	6.85993	0.000517265
CDH12	14.3354	1.38778e-17	6.85993	0.000517265
ASPN	14.3354	1.38778e-17	6.85993	0.000517265
KIAA2012	14.3354	1.38778e-17	6.85993	0.000517265
OBP2B	14.3354	1.38778e-17	6.85993	0.000517265
TNFAIP1	2907.27	1055.28	1.46192	0.000520701
MXD3	548.84	192.357	1.51191	0.000525109
MRPS26	4142.69	1508.06	1.45779	0.000525736
PPM1K	1368.78	492.701	1.47384	0.00052682
PRR5	976.443	349.335	1.48255	0.000534191
SDK2	2961.27	1077.96	1.45779	0.000538411
DRP2	276.628	93.4527	1.5642	0.000547394
RNF180	396.754	137.007	1.53302	0.000549285
FRRS1L	465.082	162.414	1.517	0.00055177
CCDC50	4104.12	1499.9	1.45212	0.000551929
GPATCH11	684.394	243.171	1.49232	0.000558598
USP40	1184.73	427.37	1.4707	0.000562194
ZBED9	588.514	208.69	1.49508	0.000567198
TACC1	2532.57	925.523	1.45212	0.000572796
FBXO8	563.166	199.617	1.49567	0.000573699
MDFIC	1609.03	584.347	1.46107	0.000574561
CACNG8	1521.97	552.589	1.46142	0.000575253
TTC3	14401.9	5300.02	1.44216	0.000575373
DUOXA2	18.7437	0.899209	4.19207	0.000575412
SKOR2	18.7437	0.899209	4.19207	0.000575412
SLC39A5	18.7437	0.899209	4.19207	0.000575412
KLF3	3115.56	1141.48	1.44847	0.00058012
AGPAT4	4798.42	1762.13	1.44517	0.000580363
STKLD1	55.112	13.6028	2.00752	0.000588514
ZNF446	418.795	146.081	1.51857	0.000590583
PDLIM4	870.644	313.947	1.47115	0.000594372
MAPT	293.159	100.712	1.54013	0.000596034
MID2	301.976	103.434	1.54443	0.000599223
CDKN2D	157.605	50.8056	1.63056	0.000601104
OST4	1734.67	633.346	1.45339	0.000603379
PDE4A	940.074	339.354	1.4696	0.00060504
PRICKLE1	1163.79	422.833	1.46037	0.000607203
DPY19L4	2327.58	853.84	1.44664	0.000608734
CPNE5	66.1327	17.2324	1.93173	0.000620551
MOCS2	1438.21	525.367	1.45263	0.000624312
PRRT2	2896.25	1067.07	1.4404	0.000624535
ZC2HC1A	1815.12	665.104	1.44822	0.000625965
KLHL14	359.283	125.211	1.5197	0.000631905
CRLF1	251.281	85.2862	1.55734	0.000633083
CADM1	2855.47	1053.46	1.43847	0.000635519
OVCH2	28.6623	4.52888	2.62617	0.000636793
COL6A5	28.6623	4.52888	2.62617	0.000636793
UBE2E3	4209.92	1557.97	1.43404	0.000641927
DFNA5	493.736	175.117	1.49467	0.000644232
TMC8	238.056	80.7493	1.55812	0.00064851
XPNPEP2	42.9892	9.06588	2.22843	0.00064876
AXIN2	2038.84	750.398	1.44185	0.000648977
PRRT1	245.77	83.4715	1.55635	0.000651267
PCGF5	651.332	234.097	1.47573	0.000652913
CMC4	115.726	35.3801	1.70576	0.000662374
CCDC102A	745.008	269.485	1.46657	0.000663895
LTBP4	10553.4	3928.96	1.42546	0.000666678
GPR85	34.1727	6.34369	2.40453	0.0006696
HACD4	349.365	122.489	1.511	0.000673817
NPPA	71.6431	19.0472	1.9036	0.000676858
GPSM1	2991.03	1109.72	1.43033	0.000677726
AKR1C1	131.155	41.7318	1.64876	0.000679204
BTG1	1262.98	463.665	1.4454	0.000679307
EVA1B	1735.77	640.605	1.43787	0.000683318
NDUFA4L2	57.3162	14.5102	1.97169	0.000684293
C7orf31	343.854	120.674	1.50959	0.000688572
ZNF316	2356.23	873.802	1.43096	0.000691892
SHROOM4	1634.38	603.402	1.43734	0.000693451
TAX1BP1	9042.49	3376.37	1.42121	0.000693511
FAM8A1	2403.62	891.043	1.4315	0.000695767
NETO2	1644.3	607.939	1.43526	0.000696964
ENO4	79.3576	22.6767	1.80087	0.000702602
ARFGAP3	1747.89	646.049	1.4357	0.000702674
GSTO1	2118.19	785.786	1.43046	0.00070294
GRAP	54.0099	13.6028	1.97844	0.000708139
FAM110D	98.0928	29.0284	1.75183	0.000711242
NDUFA1	649.128	235.004	1.46526	0.000711421
ITFG1	2383.79	886.506	1.42691	0.00071951
GALNT4	51.8058	12.6954	2.01707	0.000733197
NKX6-1	197.279	66.2312	1.57263	0.000737332
SDPR	20.9478	1.8066	3.44124	0.000739506
MYH7	20.9478	1.8066	3.44124	0.000739506
DNAJC3	3192.71	1195.02	1.41764	0.000749493
CREB3L2	6892.36	2589.66	1.41218	0.00075402
[truncated: 954 more rows]

## Sheet: supplementary table2
Table S2. down-regulated genes in crotonate treated H9-LTR7 GFP cells
Gene	Cr teated	untreated	log2FoldChange	pvalue
POU5F1	25.3561	46595	-10.8371	9.07476e-64
NANOG	1.11076	2551.55	-11.0227	3.08386e-44
SOX2	44.0913	9599.2	-7.76251	2.5495e-42
PTPRZ1	189.565	23547.5	-6.95587	1.98787e-38
ZSCAN10	66.1327	9202.67	-7.11804	2.1909e-38
ZIC5	18.7437	3299.24	-7.45075	1.73166e-37
LCK	13.2333	2494.39	-7.54586	1.83875e-36
TMEM132B	22.0499	3360.03	-7.24405	2.29785e-36
FAM124A	16.5395	2664.07	-7.32156	5.95379e-36
PRDM14	14.3354	2470.8	-7.41771	6.08746e-36
POU3F1	8.82505	1684.1	-7.55744	1.00434e-34
SOX3	1.38778e-17	893.765	-12.8108	2.81613e-34
WSCD1	29.7644	3193.98	-6.74008	7.1035e-34
GDPD2	1.38778e-17	849.303	-12.7372	9.41069e-34
ARFGEF3	26.4582	2902.71	-6.7713	1.16835e-33
DCLK1	2.21277	1025.34	-8.78263	1.18862e-33
SMPDL3B	12.1313	1766.67	-7.17254	2.90662e-33
CHGA	13.2333	1770.3	-7.0512	7.46617e-33
IGSF21	1.38778e-17	773.083	-12.6015	9.0407e-33
ZIC2	98.0928	7475.92	-6.25028	1.37789e-32
NMRK2	8.82505	1334.75	-7.22207	2.7102e-32
TUBA4A	17.6416	1805.68	-6.66808	1.69268e-31
L1TD1	573.085	33658.5	-5.87579	5.94907e-31
FUT9	6.62093	1038.04	-7.26776	7.71962e-31
SNTB1	5.51887	935.504	-7.37545	2.07025e-30
KLHDC7A	30.8665	2400.02	-6.27553	2.18804e-30
VRTN	95.8886	5625.77	-5.87284	8.51027e-30
PIPOX	17.6416	1524.4	-6.42379	9.70306e-30
RIMKLA	7.72299	907.375	-6.85511	7.24403e-29
SFRP2	328.425	15865.6	-5.59369	9.65358e-29
CALN1	8.82505	894.672	-6.645	3.65184e-28
MACC1	15.4375	1214.07	-6.28664	3.96368e-28
FAM189A2	4.41682	689.603	-7.24953	5.60099e-28
MAP7	77.1534	3890.85	-5.6541	5.95654e-28
SEL1L3	66.1327	3379.09	-5.67266	7.706e-28
CDH1	330.63	14299.4	-5.43411	1.33174e-27
ESRP1	112.42	5205.65	-5.53166	1.43122e-27
USP44	160.911	7180.12	-5.47866	1.75426e-27
PPL	77.1534	3549.68	-5.5217	5.27152e-27
EPPK1	39.683	2047.96	-5.6854	5.3091e-27
CRABP1	89.2762	3958.91	-5.46886	7.70138e-27
GRHL2	19.8457	1265.79	-5.98681	8.23691e-27
HAS3	51.8058	2508.91	-5.59465	8.75742e-27
GRM4	12.1313	932.782	-6.25122	1.16103e-26
VSNL1	51.8058	2460.82	-5.56673	1.38262e-26
CDCP1	22.0499	1286.66	-5.8593	2.32045e-26
WBSCR17	71.6431	2987.1	-5.37951	6.12372e-26
LPL	14.3354	934.597	-6.01527	7.43349e-26
FGFBP3	156.502	5795.45	-5.20963	1.40856e-25
SHISA9	26.4582	1309.35	-5.62283	2.05041e-25
SPTSSB	1.38778e-17	371.112	-11.543	2.30929e-25
LARGE2	95.8886	3641.32	-5.24527	2.64442e-25
CR2	1.38778e-17	358.409	-11.4928	4.84467e-25
IDO1	1.38778e-17	351.15	-11.4633	8.03917e-25
ESRP2	59.5203	2264.82	-5.24715	1.08309e-24
FZD5	82.6638	2985.28	-5.17251	1.12055e-24
HMCN2	18.7437	960.911	-5.67123	1.13385e-24
PRR36	56.2141	2154.12	-5.25714	1.29279e-24
KCNJ11	1.38778e-17	333.909	-11.3907	2.44309e-24
THBS2	27.5602	1197.74	-5.43568	2.99459e-24
CCDC88C	113.522	3756.56	-5.04695	3.7978e-24
ACTA1	8.82505	593.421	-6.0528	4.94538e-24
GLP1R	1.38778e-17	319.391	-11.3266	6.79929e-24
CALB1	16.5395	828.433	-5.63655	6.87811e-24
CHST4	1.11076	354.779	-8.17679	7.4204e-24
COBL	73.8472	2499.83	-5.07896	9.00371e-24
KLRG2	3.31479	419.203	-6.93349	9.655e-24
LAD1	19.8457	930.967	-5.54363	1.0551e-23
FOXD3	1.38778e-17	312.132	-11.2934	1.11251e-23
KIF1A	782.478	22238.1	-4.82864	1.61063e-23
HES3	4.41682	440.98	-6.60463	1.64742e-23
GRID2	23.152	980.873	-5.39785	2.49831e-23
RBM47	124.542	3762	-4.9155	2.58174e-23
OCLN	46.2954	1591.54	-5.09992	3.75045e-23
SEC14L5	1.38778e-17	291.262	-11.1936	5.1799e-23
DBNDD1	59.5203	1892.79	-4.98829	6.99152e-23
MBP	31.9685	1166.89	-5.18481	8.71949e-23
FHDC1	45.1934	1487.19	-5.03677	1.21444e-22
KDF1	8.82505	499.053	-5.803	2.56491e-22
TERT	38.581	1260.35	-5.02561	2.70842e-22
GABRP	1.38778e-17	267.67	-11.0718	3.13645e-22
VEPH1	6.62093	436.444	-6.01802	3.89256e-22
PNPLA5	2.21277	321.206	-7.10851	5.66027e-22
MARVELD3	23.152	850.21	-5.19163	6.59622e-22
SHANK2	76.0514	2083.34	-4.77368	1.01495e-21
UNC5A	7.72299	440.073	-5.81138	1.24515e-21
CLDN3	13.2333	581.625	-5.44559	1.53773e-21
PCDH1	307.486	7342.54	-4.57717	1.60145e-21
ARC	28.6623	933.69	-5.0201	1.60807e-21
C6orf132	73.8472	1988.07	-4.74851	1.77206e-21
MATK	12.1313	550.774	-5.49128	2.03722e-21
SCNN1A	100.297	2565.16	-4.67511	2.07974e-21
ANOS1	258.995	6132.09	-4.56477	2.41084e-21
MYO5C	83.7659	2183.16	-4.702	2.52088e-21
AIM1	62.8265	1698.61	-4.75429	2.89179e-21
MEDAG	1.38778e-17	239.541	-10.9117	3.40027e-21
PAQR5	14.3354	567.107	-5.29468	6.80122e-21
VWDE	45.1934	1244.92	-4.78026	6.97773e-21
CKMT1B	2.21277	285.818	-6.94019	7.03008e-21
PADI2	12.1313	520.83	-5.41066	7.10422e-21
TTLL6	5.51887	358.409	-5.99164	7.85643e-21
KCND2	6.62093	373.834	-5.79469	1.22072e-20
BICDL2	6.62093	372.019	-5.78768	1.37297e-20
CHRNB2	4.41682	324.835	-6.16378	1.43023e-20
EPHA8	1.38778e-17	190.543	-10.5818	2.00415e-20
SLC27A2	4.41682	312.132	-6.10626	3.46927e-20
KSR2	1.38778e-17	215.042	-10.7562	3.52553e-20
BOP1	23.152	710.473	-4.93264	3.65689e-20
GABRA5	42.9892	1112.44	-4.6899	3.91891e-20
GLDC	265.607	5532.31	-4.37992	4.13694e-20
SLC22A23	121.236	2613.26	-4.42865	6.55676e-20
GRB7	28.6623	791.23	-4.78129	6.72178e-20
FAM110C	12.1313	468.202	-5.25702	7.60922e-20
A2ML1	6.62093	342.983	-5.67048	8.0544e-20
ADD2	404.468	8018.54	-4.30885	8.92661e-20
CHST8	15.4375	520.83	-5.06588	1.04631e-19
C16orf54	2.21277	252.245	-6.76	1.06395e-19
C1orf94	8.82505	376.556	-5.3968	1.26364e-19
TDGF1	929.054	17612.3	-4.24451	1.40282e-19
POLR3G	524.594	10102.8	-4.26711	1.45963e-19
TMEM30B	16.5395	528.089	-4.98708	1.77119e-19
P2RX5	4.41682	289.447	-5.99745	1.80436e-19
RNF144B	2.21277	244.986	-6.7179	1.93463e-19
ELFN2	3.31479	264.948	-6.27182	2.23842e-19
CLDN6	870.644	16207.7	-4.21827	2.53449e-19
DDIT4L	4.41682	282.188	-5.96082	3.04758e-19
POU5F1B	17.6416	532.626	-4.90698	3.16477e-19
FAM198A	2.21277	237.727	-6.67453	3.56966e-19
FOXH1	66.1327	1421.86	-4.42388	3.82354e-19
SEMG1	1.38778e-17	163.321	-10.3595	5.24231e-19
ITGA6	349.365	6429.71	-4.2015	5.33151e-19
PPP2R2C	13.2333	445.517	-5.06108	5.50968e-19
PRUNE2	114.624	2252.12	-4.29493	5.51675e-19
GRIA4	16.5395	498.146	-4.90288	6.36989e-19
ANK1	42.9892	978.151	-4.50432	6.97912e-19
APLN	2.21277	229.56	-6.62413	7.32563e-19
SH3GL2	2.21277	230.468	-6.62981	7.32563e-19
EMX1	6.62093	309.41	-5.52192	7.61827e-19
SCG3	95.8886	1899.15	-4.3062	8.1218e-19
RAB25	35.2747	824.804	-4.54284	9.38972e-19
PARD6A	6.62093	302.151	-5.48769	1.24189e-18
SCN9A	13.2333	429.184	-5.00721	1.27932e-18
N4BP3	231.443	4143.1	-4.16131	1.4612e-18
NOS1	19.8457	548.052	-4.77936	1.54101e-18
HOOK1	150.992	2752.99	-4.18742	1.87875e-18
MAL2	298.67	5211.09	-4.12444	1.96241e-18
LHFPL4	38.581	842.951	-4.44539	2.26949e-18
FAM71F1	1.38778e-17	149.71	-10.2341	2.79564e-18
TRPM3	2.21277	215.042	-6.52993	2.98921e-18
EPHA1	357.079	6064.03	-4.08552	3.20562e-18
BSPRY	6.62093	285.818	-5.40755	3.938e-18
IGSF9B	74.9493	1420.05	-4.24179	4.35087e-18
CLDN7	135.563	2386.41	-4.13665	4.54395e-18
MT1F	4.41682	247.708	-5.7729	4.6002e-18
FAM129A	70.541	1327.49	-4.23187	5.20582e-18
PPP1R16B	59.5203	1144.2	-4.26218	5.93192e-18
RASD2	6.62093	278.559	-5.37045	6.6375e-18
TPD52	77.1534	1412.79	-4.19264	7.9641e-18
ADAMTS16	1.38778e-17	142.451	-10.1625	8.30504e-18
NUP210	534.513	8583.84	-4.00504	8.37357e-18
FAM160A1	55.112	1059.82	-4.26245	8.90672e-18
RYR1	113.522	1964.48	-4.11173	9.46703e-18
BEST2	1.38778e-17	140.637	-10.144	9.54831e-18
FRMD5	30.8665	677.807	-4.45164	9.77136e-18
ZMAT4	9.92712	341.168	-5.08677	9.78959e-18
CAMKV	119.032	2054.31	-4.10792	9.96253e-18
ST14	102.501	1787.54	-4.12274	1.00695e-17
STC2	134.461	2278.43	-4.08162	1.08473e-17
SYT12	1.38778e-17	139.729	-10.1347	1.09863e-17
CHRNB4	2.21277	201.431	-6.43566	1.19738e-17
BICDL1	36.3768	747.676	-4.35699	1.26458e-17
KRTCAP3	18.7437	464.572	-4.62294	1.29168e-17
ASS1	145.482	2420.89	-4.05556	1.40618e-17
COMT	9.92712	333.002	-5.05183	1.61785e-17
SNTG2	1.38778e-17	137.007	-10.1063	1.68155e-17
GNA14	26.4582	581.625	-4.45232	1.80352e-17
ADGRG2	15.4375	408.315	-4.71485	2.08106e-17
EPCAM	480.511	7387	-3.94202	2.31906e-17
TRIML2	68.3369	1202.27	-4.13467	2.68838e-17
LRRN1	865.134	13066.3	-3.91661	2.69322e-17
SLC15A3	14.3354	382.908	-4.72822	3.46674e-17
CNTN2	5.51887	241.356	-5.42145	3.6202e-17
GPR160	47.3975	871.988	-4.19812	3.94992e-17
ERVMER34-1	89.2762	1479.93	-4.04937	4.50761e-17
KRT17	4.41682	220.486	-5.60504	5.48908e-17
PIM2	191.769	2948.99	-3.94197	5.62618e-17
GLS2	44.0913	812.1	-4.19954	5.97724e-17
RASEF	6.62093	249.523	-5.21172	6.53092e-17
NCAN	2.21277	184.191	-6.30666	7.21012e-17
SCGB3A2	4.41682	216.857	-5.58111	7.26822e-17
VIPR1	6.62093	244.078	-5.17991	1.07695e-16
TJP3	26.4582	535.348	-4.33274	1.09157e-16
CUX2	40.7851	739.51	-4.17662	1.34553e-16
PMAIP1	230.341	3328.27	-3.85226	1.64108e-16
KRT7	4.41682	207.783	-5.51948	1.72031e-16
SLAIN1	66.1327	1075.24	-4.0208	1.74048e-16
C1orf116	4.41682	205.061	-5.50047	2.30802e-16
NFE2L3	546.635	7529.46	-3.78361	2.36416e-16
FAM155B	57.3162	931.875	-4.02041	2.70441e-16
MARVELD2	41.8872	720.455	-4.1006	3.48736e-16
CYP2S1	490.43	6653.83	-3.76176	3.49643e-16
COL8A1	1.38778e-17	116.137	-9.86813	4.13369e-16
SAMD12	44.0913	734.973	-4.0556	5.01693e-16
CCBE1	27.5602	499.96	-4.17548	7.91344e-16
TRIM22	195.075	2636.85	-3.75593	8.61437e-16
EPHX3	26.4582	485.442	-4.1916	8.63192e-16
SLC9A7	100.297	1423.68	-3.82574	9.44414e-16
NLRP12	1.38778e-17	110.693	-9.79894	9.4518e-16
ACOXL	11.0292	284.911	-4.67669	1.10291e-15
SYP	13.2333	311.225	-4.54374	1.13028e-15
ABCA3	71.6431	1044.39	-3.86354	1.21552e-15
RAB17	88.1741	1254.9	-3.82933	1.25703e-15
UTF1	2.21277	157.877	-6.08443	1.47935e-15
CBLC	29.7644	504.497	-4.07796	1.84786e-15
NKX1-2	13.2333	303.058	-4.50539	1.92673e-15
TM4SF18	27.5602	476.368	-4.10576	2.20616e-15
SLC34A2	1.38778e-17	106.156	-9.73864	2.22337e-15
SLC7A11	89.2762	1231.31	-3.78406	2.33326e-15
ATP8A2	30.8665	522.645	-4.07668	2.42563e-15
PHC1	2819.1	34152.1	-3.59861	2.44535e-15
GCNT2	170.829	2220.36	-3.69927	2.46276e-15
BEND4	187.36	2402.74	-3.67998	2.70005e-15
CAV1	41.8872	654.216	-3.96149	2.72013e-15
PRSS8	240.26	3024.3	-3.6533	3.03869e-15
TTC9	117.93	1559.78	-3.72405	3.17896e-15
CAPN13	12.1313	282.188	-4.52681	3.44436e-15
FAM57B	46.2954	693.233	-3.90107	3.61851e-15
ARMC4	16.5395	329.372	-4.30623	4.05381e-15
RYR2	54.0099	782.157	-3.85331	4.3153e-15
ESPN	51.8058	757.657	-3.86739	4.35219e-15
RAP1GAP2	265.607	3218.48	-3.59844	5.96245e-15
PRODH	94.7866	1239.48	-3.7073	6.71141e-15
TOX	17.6416	330.28	-4.21776	8.00537e-15
GTPBP6	27.5602	442.795	-4.00035	9.7031e-15
DNMT3B	3475.94	39383.1	-3.50206	1.00312e-14
ELOVL7	24.254	405.593	-4.05733	1.09087e-14
PLA2G3	112.42	1395.55	-3.63251	1.21809e-14
LUZP2	5.51887	180.561	-5.00305	1.26924e-14
HECW1	14.3354	284.911	-4.3019	1.5364e-14
ETNPPL	1.38778e-17	95.2674	-9.58272	1.62982e-14
TNFRSF8	26.4582	417.389	-3.97376	1.94421e-14
CRB3	26.4582	416.481	-3.97062	2.0414e-14
B3GALT5	37.4789	537.163	-3.83711	2.12769e-14
STAMBPL1	8.82505	211.413	-4.56439	2.15287e-14
RHBDL3	26.4582	413.759	-3.96116	2.25125e-14
MGAT4C	1.38778e-17	93.4527	-9.55501	2.38309e-14
CUZD1	1.38778e-17	93.4527	-9.55501	2.38309e-14
ADM	242.464	2754.81	-3.50549	2.54458e-14
CNTNAP3	20.9478	354.779	-4.07462	2.72121e-14
EPN3	6.62093	185.098	-4.78111	2.72376e-14
ARNTL2	119.032	1401.9	-3.55669	3.47794e-14
ZDHHC23	71.6431	885.598	-3.62564	3.73783e-14
KCNK17	2.21277	132.47	-5.83153	4.59056e-14
RBFOX3	47.3975	617.92	-3.70132	5.46676e-14
RIMS4	196.177	2172.27	-3.46821	5.6503e-14
TFCP2L1	22.0499	351.15	-3.98622	6.32651e-14
SLCO4A1	77.1534	924.616	-3.58109	6.45913e-14
KLKB1	5.51887	165.136	-4.87431	6.7876e-14
SYT4	2.21277	128.841	-5.79149	7.04492e-14
IL34	1.38778e-17	87.101	-9.45361	7.72324e-14
GPR176	621.576	6466.91	-3.37883	8.56139e-14
FAT3	320.711	3387.25	-3.40031	8.9733e-14
KIAA1644	67.2348	804.841	-3.57918	9.68159e-14
TC2N	139.971	1542.54	-3.46104	1.02609e-13
CPZ	84.8679	983.596	-3.533	1.05828e-13
RASSF2	66.1327	789.416	-3.57506	1.12394e-13
CAPN6	62.8265	757.657	-3.58969	1.14322e-13
GABRB3	625.984	6400.67	-3.35379	1.24456e-13
ALPL	810.03	8226.33	-3.34402	1.30605e-13
LOC100126447	2.21277	124.304	-5.73983	1.46252e-13
PTX3	36.3768	478.183	-3.71228	1.4753e-13
CRACR2B	48.4996	595.236	-3.61429	1.65892e-13
MOCOS	83.7659	940.949	-3.48789	1.72039e-13
ECEL1	19.8457	313.039	-3.97165	1.77762e-13
ANKRD24	39.683	498.146	-3.64615	2.21243e-13
ANKRD34B	2.21277	120.674	-5.69712	2.29058e-13
APCDD1L	2.21277	120.674	-5.69712	2.29058e-13
ICOSLG	35.2747	455.499	-3.68642	2.58279e-13
MAT1A	1.38778e-17	80.7493	-9.34454	2.65311e-13
CA7	1.38778e-17	80.7493	-9.34454	2.65311e-13
HTR2C	214.912	2195.86	-3.35228	2.70363e-13
TMEM125	30.8665	411.944	-3.73339	3.09235e-13
PAH	1.38778e-17	79.8419	-9.32826	3.27885e-13
SH2D5	57.3162	659.66	-3.52208	3.46223e-13
SEZ6	8.82505	182.376	-4.35139	3.7316e-13
ANXA3	122.338	1276.68	-3.38223	3.73436e-13
CKMT1A	6.62093	161.506	-4.58456	3.85784e-13
PHYHIP	39.683	479.091	-3.58989	4.80083e-13
HID1	40.7851	487.257	-3.57487	5.1e-13
WNK2	440.837	4241.1	-3.26579	5.16621e-13
RALGPS1	156.502	1572.49	-3.32784	5.36798e-13
CHAC1	57.3162	643.327	-3.48592	5.83335e-13
NR5A2	7.72299	166.951	-4.41377	6.28432e-13
SYNGR3	31.9685	405.593	-3.66056	6.55354e-13
PLCH1	149.89	1499.9	-3.3219	6.6435e-13
SLC24A3	13.2333	225.023	-4.07609	6.96387e-13
IQGAP2	544.431	5121.26	-3.23341	7.16568e-13
PPM1H	233.647	2248.49	-3.26592	7.88457e-13
ALDH1A3	39.683	462.758	-3.53987	9.39224e-13
PPP2R2B	128.951	1282.12	-3.3125	9.61106e-13
MUC3A	154.298	1505.34	-3.28534	1.01392e-12
STEAP3	178.544	1717.67	-3.26528	1.06601e-12
PLD5	2.21277	110.693	-5.57271	1.08559e-12
MYH2	2.21277	111.6	-5.58447	1.08559e-12
MAP3K21	249.076	2326.52	-3.22293	1.40261e-12
LPAR3	24.254	317.576	-3.70453	1.40317e-12
TTYH1	65.0307	683.252	-3.39094	1.5643e-12
DOCK3	110.216	1082.5	-3.29463	1.58261e-12
TCERG1L	25.3561	323.928	-3.66928	1.68638e-12
HRH2	13.2333	214.135	-4.00458	1.80489e-12
KIAA0040	131.155	1241.29	-3.24138	2.43258e-12
PACSIN1	70.541	711.381	-3.33199	2.45765e-12
NR6A1	1455.84	12591.7	-3.11245	2.77832e-12
TRPC5	7.72299	153.34	-4.29118	3.17535e-12
C1orf210	17.6416	243.171	-3.77625	3.24169e-12
SLC6A11	11.0292	186.913	-4.0689	4.12973e-12
DCX	22.0499	283.096	-3.67556	4.22486e-12
NMNAT2	81.5617	782.157	-3.25969	4.51482e-12
MUC4	16.5395	230.468	-3.79132	4.5386e-12
SPP1	45.1934	477.276	-3.39734	4.71099e-12
IL20RA	2.21277	102.527	-5.46228	4.80386e-12
AK5	12.1313	194.172	-3.9878	4.95114e-12
SYNPO2	23.152	288.54	-3.63302	5.3609e-12
MANSC1	22.0499	279.466	-3.65695	5.53443e-12
ZNF483	33.0706	372.019	-3.48722	5.58398e-12
SPIB	6.62093	138.822	-4.36639	5.73967e-12
PROKR2	4.41682	119.767	-4.72531	6.08901e-12
ASNS	568.677	4784.62	-3.07247	6.49016e-12
ENPP4	48.4996	490.887	-3.33629	7.32705e-12
SYNE4	65.0307	629.716	-3.27324	7.59955e-12
F13A1	1.38778e-17	66.2312	-9.05912	7.81283e-12
IL17C	1.38778e-17	66.2312	-9.05912	7.81283e-12
GOLT1A	1.38778e-17	66.2312	-9.05912	7.81283e-12
LSR	532.308	4446.17	-3.06196	7.81962e-12
MAOB	2.21277	98.897	-5.41035	8.04685e-12
C2orf15	11.0292	179.654	-4.0118	8.34487e-12
CYP4F22	24.254	289.447	-3.57078	8.71723e-12
PLEKHG6	112.42	1004.47	-3.15816	9.51077e-12
C1orf115	46.2954	468.202	-3.33499	9.54082e-12
SFRP1	3456.1	27996.4	-3.01798	9.62197e-12
CD164L2	5.51887	126.118	-4.48579	9.7066e-12
SNCB	23.152	279.466	-3.58694	9.76506e-12
HHLA1	1.38778e-17	65.3238	-9.03926	9.95922e-12
VAT1L	650.23	5340.85	-3.03783	1.00641e-11
TNFSF11	11.0292	177.839	-3.99716	1.02392e-11
GALNT3	44.0913	450.054	-3.34817	1.0248e-11
SEMA4D	305.282	2556.09	-3.06525	1.02658e-11
ENTPD2	19.8457	244.078	-3.61282	1.12135e-11
ERBB3	327.323	2719.42	-3.05407	1.13759e-11
PATJ	307.486	2557	-3.05539	1.15231e-11
HTR6	1.11076	87.101	-6.15228	1.1557e-11
SALL2	2020.1	16144.2	-2.99844	1.2967e-11
XKR7	12.1313	184.191	-3.91172	1.31187e-11
AP3B2	68.3369	636.068	-3.2163	1.32859e-11
TMEM151B	60.6224	570.736	-3.23248	1.37714e-11
LRIG1	657.944	5292.76	-3.00776	1.52068e-11
ERICH5	2.21277	95.2674	-5.35648	1.62787e-11
MCOLN2	14.3354	195.987	-3.76246	2.02364e-11
SLC7A3	559.86	4447.98	-2.98976	2.0726e-11
DTNA	124.542	1053.46	-3.07927	2.26607e-11
ENPP5	73.8472	665.104	-3.16899	2.27681e-11
SLC24A4	1.38778e-17	61.6942	-8.95696	2.69457e-11
BRSK2	208.3	1687.73	-3.01766	2.70654e-11
SLC35F3	4.41682	108.878	-4.58795	3.25373e-11
PODXL	10601.9	80510.3	-2.92483	3.30824e-11
CXCL16	2.21277	91.6379	-5.30052	3.36017e-11
RHPN1	176.34	1421.86	-3.01054	3.56518e-11
KLK13	2.21277	90.7305	-5.28618	4.04084e-11
VGF	50.7037	464.572	-3.19286	4.04738e-11
JAKMIP3	14.3354	187.821	-3.7011	4.31165e-11
DPCR1	1.38778e-17	58.9721	-8.89199	4.50078e-11
CAMSAP3	227.035	1781.19	-2.97122	4.75011e-11
TRABD2A	22.0499	247.708	-3.483	4.96681e-11
HMX2	1.38778e-17	58.0647	-8.86967	5.8403e-11
CLDN4	103.603	845.673	-3.02765	5.99896e-11
DENND1C	73.8472	629.716	-3.09013	6.36178e-11
KCNK5	293.159	2238.51	-2.9323	6.38507e-11
MANEAL	9.92712	153.34	-3.93371	6.38971e-11
MMP17	220.423	1681.37	-2.93065	8.12309e-11
GCNT4	57.3162	498.146	-3.11702	8.16075e-11
SLC22A20	1.11076	77.1198	-5.97697	8.60531e-11
ZNF165	16.5395	195.08	-3.55097	9.38056e-11
CDH4	93.6845	753.12	-3.00547	9.66004e-11
VASH2	779.172	5664.79	-2.86183	1.01281e-10
DMKN	414.387	3046.99	-2.87799	1.03962e-10
LRAT	60.6224	509.942	-3.07003	1.16653e-10
CD200	230.341	1719.48	-2.89952	1.18469e-10
AP1S3	60.6224	507.219	-3.06231	1.30184e-10
HOMER2	94.7866	747.676	-2.97815	1.30897e-10
AOX1	66.1327	546.237	-3.04391	1.4725e-10
MTCL1	350.467	2534.31	-2.85384	1.56573e-10
BHLHA15	1.38778e-17	54.4352	-8.77677	1.70322e-10
FOXI3	9.92712	144.266	-3.84579	1.84413e-10
PPP1R1A	27.5602	264.948	-3.25971	1.99539e-10
PRR15	22.0499	229.56	-3.37329	2.10274e-10
NLGN4X	865.134	6031.37	-2.80133	2.18963e-10
HPCAL4	2.21277	81.6567	-5.1344	2.26405e-10
RNF125	109.113	828.433	-2.92325	2.34489e-10
HSD11B2	128.951	965.448	-2.90328	2.35718e-10
ACAP1	44.0913	378.371	-3.09795	2.66961e-10
PRIMA1	30.8665	288.54	-3.21991	2.74564e-10
ACTG2	2.21277	80.7493	-5.1183	2.76222e-10
FMNL1	73.8472	578.903	-2.96877	3.06942e-10
SLC7A8	1304.86	8863.31	-2.76384	3.1045e-10
ITPR3	929.054	6307.21	-2.76302	3.28801e-10
CHRNA4	6.62093	110.693	-4.04007	3.32743e-10
TGFA	55.112	448.24	-3.02123	3.33011e-10
CYP2A13	1.38778e-17	51.713	-8.70294	3.9222e-10
CLDN1	17.6416	186.006	-3.38987	4.21019e-10
NKAIN1	372.508	2531.59	-2.76433	4.81013e-10
AIM1L	61.7244	478.183	-2.95134	4.96933e-10
TLCD1	62.8265	489.072	-2.95833	5.39986e-10
PLS1	379.121	2562.44	-2.75642	5.40719e-10
RASL11B	309.69	2102.4	-2.76269	5.46208e-10
SBK2	13.2333	155.155	-3.54011	6.05187e-10
KIAA1257	12.1313	147.896	-3.59535	6.15505e-10
FAM46B	393.448	2635.03	-2.74323	6.16851e-10
FAM83G	174.136	1207.72	-2.7932	6.29289e-10
CRIP3	74.9493	563.477	-2.90848	6.34576e-10
MLXIPL	69.4389	522.645	-2.90997	6.53551e-10
MAP1LC3C	1.38778e-17	48.9909	-8.62513	6.94986e-10
CCDC172	1.38778e-17	48.9909	-8.62513	6.94986e-10
SYPL2	5.51887	97.9896	-4.12215	6.95622e-10
SEPHS1	3976.28	25740.6	-2.69452	7.0639e-10
KLK10	8.82505	118.859	-3.73428	7.30261e-10
LEFTY1	60.6224	460.943	-2.92432	7.43951e-10
INHBE	22.0499	213.227	-3.26688	7.56532e-10
TMEM229B	2.21277	75.305	-5.01777	7.64727e-10
TSGA10IP	12.1313	146.081	-3.57755	7.75822e-10
FUT1	46.2954	368.39	-2.9892	8.26343e-10
STEAP2	236.954	1591.54	-2.74716	8.56135e-10
SLC4A10	1.38778e-17	48.0835	-8.59823	9.29778e-10
CCM2L	80.4596	582.532	-2.85425	9.65496e-10
HLA-G	7.72299	109.786	-3.80963	9.80638e-10
PGBD5	154.298	1050.74	-2.76671	9.99558e-10
DHRS3	27.5602	242.264	-3.13065	1.0026e-09
PRKCG	123.44	852.932	-2.78749	1.0251e-09
RIC3	73.8472	540.793	-2.87055	1.05772e-09
TMEM266	20.9478	202.339	-3.26488	1.09909e-09
PLEKHH1	363.692	2352.84	-2.69323	1.20224e-09
NKAIN4	12.1313	142.451	-3.54129	1.24031e-09
HPN	72.7451	522.645	-2.84298	1.26837e-09
OVOL2	26.4582	232.282	-3.12861	1.30505e-09
GOLGA6C	4.41682	87.101	-4.26644	1.34535e-09
KCNK1	89.2762	626.994	-2.81054	1.37374e-09
PKLR	2.21277	72.5829	-4.96475	1.43735e-09
GLT6D1	3.31479	78.9345	-4.52653	1.56363e-09
KCNB1	6.62093	100.712	-3.90391	1.58781e-09
CATSPERB	1.38778e-17	46.2687	-8.54289	1.6816e-09
PVALB	1.38778e-17	46.2687	-8.54289	1.6816e-09
MDN1	3882.6	23950.4	-2.62492	1.72333e-09
TLL2	37.4789	296.707	-2.98107	1.73505e-09
ABLIM2	14.3354	152.433	-3.40015	1.75541e-09
FGF12	69.4389	492.701	-2.82488	1.8914e-09
JARID2	2630.65	16142.3	-2.61731	1.93336e-09
INPP5D	127.849	852.025	-2.73538	2.02756e-09
SCN4B	62.8265	453.684	-2.85	2.05079e-09
TTC39A	26.4582	225.931	-3.08863	2.05481e-09
IQSEC2	344.957	2166.82	-2.6507	2.19932e-09
SLC7A14	2.21277	69.8607	-4.9097	2.20844e-09
OPTC	1.38778e-17	45.3613	-8.51439	2.27371e-09
EVA1C	1.38778e-17	45.3613	-8.51439	2.27371e-09
CRHR2	5.51887	91.6379	-4.0256	2.28341e-09
HNF4G	4.41682	84.3788	-4.2207	2.33631e-09
SYNDIG1	14.3354	148.803	-3.36541	2.45138e-09
PSMB8	47.3975	352.057	-2.88994	2.47468e-09
ARHGAP27	88.1741	598.865	-2.76223	2.60186e-09
FGF2	652.434	3994.29	-2.61383	2.61117e-09
MTUS1	51.8058	374.741	-2.85199	2.6341e-09
RTN4RL2	83.7659	568.014	-2.75983	2.6689e-09
SNAI3	44.0913	332.094	-2.90981	2.71046e-09
NAT8L	213.81	1353.81	-2.66198	2.75502e-09
B3GAT1	242.464	1517.14	-2.64495	2.9256e-09
MTMR7	88.1741	595.236	-2.75346	2.93109e-09
TP73	38.581	293.984	-2.9261	2.97614e-09
EXPH5	45.1934	336.631	-2.89386	3.01619e-09
RORB	8.82505	108.878	-3.60789	3.0747e-09
RGS7	8.82505	108.878	-3.60789	3.0747e-09
FCRL5	1.38778e-17	44.454	-8.48533	3.08575e-09
CHD5	11.0292	127.933	-3.5224	3.13599e-09
SLC15A1	2.21277	68.0459	-4.8718	3.41807e-09
RGMA	239.158	1486.29	-2.63511	3.4236e-09
MB21D2	90.3783	601.587	-2.73319	3.49529e-09
TYW1B	72.7451	492.701	-2.75788	3.62814e-09
DNAH11	54.0099	386.537	-2.83671	3.63835e-09
BTBD17	24.254	205.968	-3.08017	3.79615e-09
PROM1	651.332	3900.83	-2.58211	3.88943e-09
MT1E	76.0514	514.479	-2.75624	3.98341e-09
CNTNAP3B	8.82505	107.063	-3.58367	4.13892e-09
EIF4E1B	1.38778e-17	43.5466	-8.45566	4.20377e-09
ATP2B2	6.62093	94.3601	-3.81005	4.25092e-09
MT2A	154.298	969.078	-2.65	4.32337e-09
RIPK4	35.2747	269.485	-2.92947	4.59094e-09
KHDRBS2	52.9079	374.741	-2.82169	4.59431e-09
ST8SIA6	5.51887	87.101	-3.95245	4.61864e-09
CNMD	192.871	1192.29	-2.62733	4.68769e-09
UPK3B	14.3354	143.359	-3.31169	4.84278e-09
SLC29A1	1311.47	7665.57	-2.5471	4.95007e-09
LRRC4	63.9286	436.444	-2.76909	5.29198e-09
TCL1B	2.21277	66.2312	-4.83288	5.33032e-09
CRYM	37.4789	278.559	-2.89006	5.4584e-09
COL9A1	148.788	920.986	-2.62901	5.52789e-09
TACR3	28.6623	225.023	-2.96787	5.54638e-09
GRIK5	359.283	2135.97	-2.57132	5.69617e-09
HRH3	7.72299	97.9896	-3.64585	6.27288e-09
FEZF1	51.8058	352.964	-2.76565	7.53616e-09
PDZD4	1670.75	9518.44	-2.51015	7.64733e-09
ZFP57	1.38778e-17	41.7318	-8.39444	7.89453e-09
LRRC15	6.62093	90.7305	-3.75355	8.37165e-09
PDGFB	69.4389	450.962	-2.6972	9.02594e-09
POU2F3	1.11076	49.8983	-5.35021	9.38231e-09
FAM221A	95.8886	600.68	-2.64574	9.60759e-09
C9orf135	13.2333	131.563	-3.30237	9.90595e-09
RTN4R	159.809	956.374	-2.58038	1.02911e-08
AMZ1	1.38778e-17	40.8244	-8.36283	1.08849e-08
HTR1A	1.38778e-17	40.8244	-8.36283	1.08849e-08
NOVA2	210.504	1230.4	-2.54657	1.10443e-08
SPINT2	1210.08	6734.59	-2.47638	1.1989e-08
KIT	305.282	1743.08	-2.51298	1.28027e-08
C10orf82	52.9079	352.964	-2.73535	1.30051e-08
SYNDIG1L	2.21277	62.6016	-4.75174	1.32729e-08
CARMIL2	196.177	1138.76	-2.53655	1.35111e-08
NUTM1	5.51887	81.6567	-3.85948	1.37859e-08
ADGRV1	643.618	3587.79	-2.47861	1.38747e-08
DPP6	50.7037	333.909	-2.71657	1.46641e-08
SV2B	1.38778e-17	39.917	-8.33051	1.50714e-08
SLITRK1	1.38778e-17	39.0096	-8.29744	1.50714e-08
INSM1	1.38778e-17	39.917	-8.33051	1.50714e-08
GLIPR1L1	4.41682	74.3976	-4.03938	1.60831e-08
FBXO25	82.6638	507.219	-2.61564	1.60986e-08
DPPA4	3729.41	20314.5	-2.44545	1.61261e-08
PROK2	1.11076	47.1761	-5.2695	1.65322e-08
SH2D3A	117.93	702.307	-2.57302	1.6564e-08
RAB19	5.51887	80.7493	-3.84338	1.66167e-08
FBP1	6.62093	86.1936	-3.67965	1.67849e-08
PIEZO2	590.718	3249.33	-2.45938	1.79839e-08
VGLL3	85.97	522.645	-2.60235	2.00994e-08
PPP2R3B	147.686	848.396	-2.5213	2.09445e-08
C1QL2	1.38778e-17	38.1023	-8.26361	2.09586e-08
IFNL1	1.38778e-17	38.1023	-8.26361	2.09586e-08
TERF1	4296.98	22984	-2.4192	2.20697e-08
TESMIN	202.789	1136.04	-2.4853	2.32035e-08
PTAFR	7.72299	90.7305	-3.53496	2.33454e-08
SCN5A	196.177	1102.46	-2.48982	2.39552e-08
OLFM1	375.814	2054.31	-2.45021	2.49368e-08
PLPP2	144.38	822.989	-2.51008	2.52057e-08
FAAH2	9.92712	101.619	-3.34078	2.53347e-08
NLRP7	2.21277	58.9721	-4.66576	2.68885e-08
ZIC3	583.004	3133.19	-2.42583	2.76128e-08
ABHD12B	6.62093	83.4715	-3.63342	2.86306e-08
LRRC3B	1.38778e-17	37.1949	-8.22896	2.92755e-08
TNMD	1.38778e-17	37.1949	-8.22896	2.92755e-08
PIP5K1B	19.8457	155.155	-2.95963	2.96993e-08
WWC1	374.712	2021.64	-2.43132	3.01683e-08
FAM131B	327.323	1773.93	-2.43775	3.03161e-08
B3GNT3	11.0292	111.6	-3.32557	3.03824e-08
PDGFRL	8.82505	94.3601	-3.40169	3.11386e-08
CDH3	1399.64	7368.85	-2.39629	3.12117e-08
2020-03-01	219.321	1205	-2.45731	3.14812e-08
FAM83F	85.97	508.127	-2.56172	3.18979e-08
FAT2	44.0913	287.633	-2.70254	3.23933e-08
CXCL6	14.3354	127.026	-3.13735	3.25578e-08
DISP2	22.0499	168.765	-2.92974	3.65711e-08
BSN	113.522	643.327	-2.50141	3.78023e-08
SLC1A1	275.526	1476.3	-2.42125	4.05921e-08
LOC388813	1.38778e-17	36.2875	-8.19345	4.10802e-08
XKRX	1.38778e-17	36.2875	-8.19345	4.10802e-08
SCN4A	113.522	638.79	-2.4912	4.20093e-08
SETD6	177.442	968.17	-2.44717	4.24865e-08
UNC5D	653.536	3415.38	-2.38551	4.25983e-08
STAC	96.9907	556.218	-2.51835	4.26641e-08
ITGB4	51.8058	318.484	-2.61741	4.38765e-08
ATXN7L1	328.425	1741.26	-2.40609	4.40151e-08
ADCY1	386.835	2042.51	-2.40021	4.46619e-08
NMU	23.152	172.395	-2.89041	4.53209e-08
SYN3	81.5617	470.924	-2.52789	4.66557e-08
DBNDD2	162.013	884.691	-2.44825	4.74812e-08
KHK	52.9079	325.743	-2.61961	4.93793e-08
CLEC2A	19.8457	150.618	-2.91685	4.99884e-08
IFNLR1	125.645	691.418	-2.45916	5.33268e-08
SHISA2	56.2141	339.354	-2.59138	5.54618e-08
AASS	4908.63	24876.8	-2.34138	5.58894e-08
CREG2	1.38778e-17	35.3801	-8.15705	5.79163e-08
LAMC2	120.134	662.382	-2.46191	5.84003e-08
ZDHHC22	354.875	1839.26	-2.37337	6.38087e-08
SLC38A5	283.241	1474.49	-2.37966	6.63801e-08
MFSD6L	4.41682	67.1386	-3.89154	6.78948e-08
MAP3K5	19.8457	146.988	-2.88169	6.86508e-08
NCKAP5	8.82505	89.8231	-3.33071	7.06105e-08
RPS10	2.21277	55.3426	-4.57433	7.10818e-08
MLPH	37.4789	238.634	-2.66699	7.24191e-08
EPB41L4B	229.239	1196.83	-2.38372	7.26462e-08
ADCYAP1R1	184.054	971.8	-2.39982	7.34768e-08
GABRQ	54.0099	323.021	-2.57783	7.43082e-08
PIP5KL1	59.5203	347.52	-2.54338	7.80416e-08
SLC52A3	54.0099	321.206	-2.5697	8.22421e-08
GAL3ST1	80.4596	450.054	-2.48211	8.29701e-08
SYT7	233.647	1206.81	-2.36824	8.33905e-08
SCG5	88.1741	489.072	-2.47011	8.48935e-08
CADPS2	93.6845	513.571	-2.45327	8.69852e-08
SYT3	102.501	557.126	-2.44108	8.82357e-08
SLC1A2	15.4375	124.304	-3.0001	9.061e-08
PNMA2	70.541	398.333	-2.49555	9.14504e-08
PLEKHF1	76.0514	426.462	-2.48562	9.73146e-08
TCN2	310.792	1573.39	-2.33944	9.7471e-08
NPM2	4.41682	65.3238	-3.85209	1.03986e-07
TINAGL1	122.338	647.864	-2.40374	1.07347e-07
ST6GAL2	200.585	1027.15	-2.35571	1.09401e-07
IGFBPL1	638.107	3156.78	-2.30638	1.09726e-07
WIPF3	175.238	905.561	-2.36876	1.10056e-07
CTNNA3	98.0928	529.904	-2.43217	1.10414e-07
RAB11FIP4	691.007	3411.75	-2.30356	1.11205e-07
AP1M2	155.4	807.563	-2.37675	1.11592e-07
PRKAR1B	191.769	982.688	-2.35669	1.11647e-07
MRO	8.82505	86.1936	-3.27129	1.16819e-07
ATP6V0A4	2.21277	53.5278	-4.52634	1.17191e-07
LCN10	2.21277	53.5278	-4.52634	1.17191e-07
NBEA	541.125	2666.79	-2.30083	1.23062e-07
ARHGEF19	366.998	1825.65	-2.31421	1.24843e-07
MYRIP	12.1313	106.156	-3.11746	1.28981e-07
PKD1L2	20.9478	151.525	-2.84798	1.29793e-07
RASAL1	52.9079	307.595	-2.53694	1.3148e-07
PLCXD1	91.4803	489.979	-2.41975	1.34273e-07
ATP1A2	1157.18	5595.82	-2.27362	1.36175e-07
FOSL1	87.0721	470.017	-2.43092	1.37694e-07
UNC13A	995.178	4813.66	-2.27398	1.38314e-07
DIAPH2	466.184	2285.69	-2.29338	1.41055e-07
ATP6V0E2	191.769	968.17	-2.33522	1.41679e-07
TPO	5.51887	69.8607	-3.63478	1.42119e-07
ZNF101	252.383	1260.35	-2.31963	1.42236e-07
TIMP4	20.9478	150.618	-2.83932	1.43799e-07
C10orf95	36.3768	223.208	-2.61357	1.45434e-07
ALOX12B	11.0292	100.712	-3.17764	1.47336e-07
GLB1L2	68.3369	376.556	-2.46019	1.53297e-07
MGST1	1731.36	8284.4	-2.25842	1.56075e-07
ZNF93	429.816	2091.51	-2.28246	1.62331e-07
CLDN9	1.38778e-17	32.658	-8.042	1.67165e-07
C16orf89	1.38778e-17	32.658	-8.042	1.67165e-07
DUSP13	1.38778e-17	32.658	-8.042	1.67165e-07
GRAMD2	9.92712	89.8231	-3.16301	1.67678e-07
ATP8B1	24.254	163.321	-2.7457	1.69267e-07
IRS4	58.4182	326.65	-2.48098	1.69745e-07
VWA5B1	11.0292	98.897	-3.15144	1.70868e-07
CGN	812.234	3887.22	-2.25861	1.7944e-07
FAM3B	1.11076	39.0096	-4.99612	1.82531e-07
PPP1R1B	35.2747	215.042	-2.60406	1.82929e-07
MT1X	141.074	715.918	-2.34243	1.87419e-07
ZNF578	16.5395	123.396	-2.89078	1.89527e-07
SH3D21	156.502	786.693	-2.32879	1.90279e-07
SLC2A1	3741.54	17640.4	-2.23715	1.91082e-07
DOC2A	54.0099	303.966	-2.49015	1.97797e-07
CHDH	105.807	544.422	-2.36206	1.99922e-07
PKP3	33.0706	204.153	-2.62192	2.04056e-07
JPH1	318.507	1538.01	-2.27126	2.1324e-07
ELF3	20.9478	146.081	-2.79524	2.17491e-07
ZNF860	42.9892	250.43	-2.53924	2.233e-07
RUNDC3A	27.5602	174.21	-2.6552	2.30854e-07
ARHGEF5	177.442	873.802	-2.29924	2.33078e-07
CDS1	231.443	1125.15	-2.28083	2.33636e-07
CBR1	203.892	999.021	-2.29208	2.35349e-07
PCNX2	774.764	3645.86	-2.23427	2.36753e-07
GRAMD3	88.1741	459.128	-2.37899	2.38427e-07
PIK3R5	67.2348	361.131	-2.42328	2.39967e-07
PYDC1	1.38778e-17	31.7506	-8.00151	2.40483e-07
KCNH4	1.38778e-17	31.7506	-8.00151	2.40483e-07
PPP1R9A	239.158	1158.72	-2.27596	2.44414e-07
MRM1	83.7659	434.629	-2.37379	2.54026e-07
ZNF525	418.795	1980.81	-2.24147	2.60822e-07
MYO5B	208.3	1009.91	-2.27688	2.65954e-07
CNKSR2	122.338	613.383	-2.32486	2.66153e-07
FAM150A	7.72299	76.2124	-3.2838	2.75391e-07
ZBTB3	166.421	813.915	-2.28927	2.77761e-07
FGD4	286.547	1363.79	-2.25033	2.85167e-07
ARTN	40.7851	232.282	-2.50649	2.89285e-07
GPLD1	66.1327	351.15	-2.40667	3.05091e-07
TLR3	4.41682	60.7869	-3.74845	3.11289e-07
CHRNA3	50.7037	277.651	-2.4505	3.11573e-07
CITED4	41.8872	235.004	-2.48493	3.22364e-07
EPHA10	2.21277	48.9909	-4.3989	3.28061e-07
DPEP1	8.82505	80.7493	-3.17731	3.2909e-07
GAB4	1.38778e-17	30.8432	-7.95986	3.47842e-07
SCNN1G	1.38778e-17	30.8432	-7.95986	3.47842e-07
CACNG5	1.38778e-17	30.8432	-7.95986	3.47842e-07
NPPC	1.38778e-17	30.8432	-7.95986	3.47842e-07
CYFIP2	1033.75	4722.92	-2.19167	3.545e-07
ACBD7	186.258	891.95	-2.25897	3.57856e-07
HSPA4L	92.5824	465.48	-2.32851	3.66156e-07
PLEKHN1	18.7437	127.026	-2.75325	3.68507e-07
MCF2L	311.894	1457.25	-2.22371	3.82029e-07
PAIP2B	381.325	1768.48	-2.21309	3.831e-07
GABBR2	4.41682	59.8795	-3.7268	3.8974e-07
TMEM63A	889.379	4047.83	-2.18614	4.00693e-07
THBS4	158.707	759.472	-2.25783	4.06855e-07
TLE1	804.52	3658.56	-2.18492	4.14644e-07
SLC51A	28.6623	172.395	-2.58377	4.1566e-07
DISP3	74.9493	383.815	-2.35469	4.28847e-07
TRPC4	181.85	862.914	-2.24577	4.37743e-07
AGBL2	20.9478	139.729	-2.73116	4.55435e-07
MPP7	137.767	659.66	-2.25856	4.64955e-07
IRF5	3.31479	53.5278	-3.96731	4.68596e-07
GRIK3	12.1313	97.0822	-2.98872	4.71928e-07
CHST13	15.4375	111.6	-2.84475	4.72881e-07
STC1	390.141	1784.82	-2.19338	4.73857e-07
HTR7	20.9478	134.285	-2.67388	4.76352e-07
SFRP5	17.6416	120.674	-2.76619	4.88212e-07
TRIM54	4.41682	58.0647	-3.6825	4.88882e-07
PADI3	6.62093	68.0459	-3.33917	4.91183e-07
TJP2	1160.49	5189.32	-2.16071	4.95959e-07
COL17A1	1.38778e-17	29.9358	-7.91696	5.05952e-07
HTRA4	1.38778e-17	29.9358	-7.91696	5.05952e-07
UGP2	2611.91	11612.7	-2.15247	5.09607e-07
FERMT1	147.686	698.677	-2.24124	5.28425e-07
CCL26	9.92712	82.5641	-3.04163	5.38137e-07
USP18	80.4596	400.148	-2.3126	5.52269e-07
CH25H	19.8457	127.933	-2.68158	5.59744e-07
SAMHD1	311.894	1421.86	-2.18825	5.65402e-07
FXYD1	22.0499	141.544	-2.67619	5.96471e-07
HCK	15.4375	109.786	-2.82112	6.15199e-07
MICB	294.261	1331.12	-2.17705	6.50513e-07
RASSF7	153.196	713.195	-2.21809	6.8209e-07
AKAP1	1026.04	4498.8	-2.13234	6.92125e-07
CNIH3	13.2333	99.8044	-2.90425	6.92483e-07
GRHL1	37.4789	205.968	-2.45474	6.92821e-07
DLGAP1	155.4	721.362	-2.21392	6.92856e-07
RABGAP1L	666.761	2943.54	-2.14213	6.94623e-07
SYT14	109.113	519.015	-2.24878	7.28939e-07
NXNL2	2.21277	46.2687	-4.31665	7.29517e-07
FA2H	2.21277	46.2687	-4.31665	7.29517e-07
AIF1L	1534.09	6683.78	-2.1232	7.33649e-07
MT1M	1.38778e-17	28.121	-7.82715	7.40189e-07
DYNAP	1.38778e-17	29.0284	-7.87276	7.40189e-07
PDYN	1.38778e-17	28.121	-7.82715	7.40189e-07
BSND	1.38778e-17	28.121	-7.82715	7.40189e-07
TESC	18.7437	121.582	-2.69012	7.49102e-07
ONECUT1	68.3369	340.261	-2.31402	7.53358e-07
ACTN3	348.263	1552.52	-2.15601	7.5674e-07
SYT6	336.14	1498.99	-2.15649	7.65593e-07
GLB1L3	141.074	654.216	-2.21243	8.01052e-07
DCAF12L1	29.7644	169.673	-2.50661	8.03263e-07
TBC1D8	314.099	1394.64	-2.15021	8.5672e-07
RAB39A	133.359	616.105	-2.20692	8.75028e-07
CARMIL3	116.828	543.515	-2.21685	8.75757e-07
F11R	1628.87	7006.81	-2.10481	8.95306e-07
SLC38A4	174.136	790.323	-2.18151	9.0867e-07
GRTP1	328.425	1448.18	-2.14022	9.15618e-07
LONRF2	13.2333	97.0822	-2.86441	9.23983e-07
RUFY4	5.51887	60.7869	-3.43447	9.43636e-07
MEIOC	189.565	852.025	-2.16755	9.45937e-07
ADGRF3	18.7437	118.859	-2.65749	9.52733e-07
ANO2	18.7437	119.767	-2.66845	9.52733e-07
HAP1	48.4996	249.523	-2.36045	9.56419e-07
C5orf38	31.9685	180.561	-2.4936	9.58418e-07
GP6	3.31479	50.8056	-3.8922	9.86692e-07
TSPAN33	273.322	1205	-2.1399	1.0151e-06
RHPN2	288.751	1268.51	-2.13481	1.02405e-06
MFNG	20.9478	127.026	-2.59379	1.04341e-06
MYBBP1A	1549.52	6601.21	-2.09083	1.04933e-06
RND1	26.4582	153.34	-2.52988	1.05105e-06
NBEAL2	1051.38	4483.37	-2.09218	1.07697e-06
HERC5	805.622	3441.7	-2.09479	1.12773e-06
MAP3K9	576.391	2474.43	-2.10176	1.13582e-06
RET	145.482	653.308	-2.16607	1.23251e-06
IL15RA	4.41682	54.4352	-3.5896	1.23401e-06
OVOL1	22.0499	134.285	-2.60031	1.25455e-06
NMNAT3	16.5395	107.971	-2.69834	1.26108e-06
TMC5	17.6416	112.508	-2.66522	1.31808e-06
MYCL	311.894	1348.36	-2.11169	1.31865e-06
RHBDF2	296.465	1280.31	-2.11014	1.33748e-06
TAF4B	260.097	1127.87	-2.116	1.37004e-06
SOWAHD	15.4375	103.434	-2.73525	1.37498e-06
MAGI1	1045.87	4379.93	-2.06608	1.43495e-06
RARRES2	668.965	2822.86	-2.07697	1.44172e-06
FAM212B	134.461	598.865	-2.15412	1.50544e-06
B3GNT7	706.436	2964.41	-2.06894	1.54131e-06
SOX13	1055.79	4393.54	-2.05694	1.58354e-06
CA4	1.38778e-17	26.3063	-7.73137	1.61305e-06
TEX13B	1.38778e-17	26.3063	-7.73137	1.61305e-06
SCRT2	1.38778e-17	26.3063	-7.73137	1.61305e-06
GRB14	112.42	505.405	-2.16744	1.63551e-06
DLGAP2	16.5395	106.156	-2.67391	1.63964e-06
NODAL	41.8872	211.413	-2.3324	1.65298e-06
HLA-DRA	2.21277	43.5466	-4.22943	1.66269e-06
RHOV	8.82505	71.6755	-3.00563	1.67985e-06
CORO2B	60.6224	289.447	-2.25328	1.72704e-06
PRRG3	11.0292	84.3788	-2.92273	1.74357e-06
GAL3ST3	235.852	1008.09	-2.09516	1.74437e-06
TEAD4	589.616	2459	-2.06002	1.76212e-06
COL12A1	197.279	850.21	-2.10696	1.8091e-06
PHOX2A	17.6416	108.878	-2.61796	1.93025e-06
ADAM8	62.8265	294.892	-2.22873	1.93614e-06
TOX3	152.094	661.475	-2.11991	2.01423e-06
GRIN1	8.82505	70.7681	-2.98729	2.02547e-06
FAM124B	11.0292	83.4715	-2.90715	2.04989e-06
BCAM	841.99	3452.59	-2.03566	2.14918e-06
NAALADL1	2.21277	42.6392	-4.19914	2.20061e-06
CLCN1	1.38778e-17	25.3989	-7.68099	2.40377e-06
OR52A1	1.38778e-17	25.3989	-7.68099	2.40377e-06
OLIG1	1.38778e-17	25.3989	-7.68099	2.40377e-06
KIAA0754	696.517	2839.19	-2.02708	2.42121e-06
TRIM71	4559.27	18339.1	-2.00802	2.44319e-06
SRRM4	17.6416	107.063	-2.59374	2.4962e-06
TXLNG	1603.52	6461.47	-2.01054	2.50722e-06
MMP25	425.408	1745.8	-2.03668	2.5133e-06
JADE1	2020.1	8118.35	-2.0067	2.5694e-06
PSORS1C2	1.11076	31.7506	-4.70018	2.58666e-06
ALPPL2	13.2333	90.7305	-2.76693	2.59582e-06
PPM1E	294.261	1218.61	-2.04965	2.6064e-06
HPSE	31.9685	167.858	-2.38843	2.62741e-06
FAR2	265.607	1098.83	-2.04815	2.71778e-06
NECTIN1	1493.31	5979.65	-2.00146	2.78029e-06
SCN2A	5.51887	55.3426	-3.29941	2.8657e-06
ARHGEF28	5.51887	55.3426	-3.29941	2.8657e-06
RBBP8NL	2.21277	41.7318	-4.16821	2.92109e-06
MYO1E	707.538	2848.27	-2.00904	2.92529e-06
PAWR	849.705	3409.03	-2.00419	2.95887e-06
SLC5A5	25.3561	137.914	-2.43817	3.06018e-06
SAMD10	59.5203	274.022	-2.20073	3.07723e-06
FRY	110.216	476.368	-2.11063	3.12027e-06
CAPN11	6.62093	58.9721	-3.13312	3.15101e-06
NPHS1	6.62093	59.8795	-3.1551	3.15101e-06
MSC	4.41682	50.8056	-3.4903	3.21674e-06
SEMA4A	120.134	514.479	-2.09744	3.26863e-06
ERBB2	3907.95	15405.5	-1.97894	3.35097e-06
YBX2	288.751	1174.15	-2.0233	3.37238e-06
SLC5A10	38.581	189.635	-2.29394	3.37563e-06
ITPK1	1245.35	4926.18	-1.98382	3.41452e-06
FCHO1	289.853	1175.96	-2.02003	3.45752e-06
FAM20C	288.751	1169.61	-2.01771	3.59795e-06
LOXHD1	1.38778e-17	24.4915	-7.62878	3.60565e-06
PNLIPRP1	1.11076	30.8432	-4.65853	3.67596e-06
AUNIP	163.115	676.9	-2.05231	3.78584e-06
PTPN6	175.238	723.177	-2.04434	3.85503e-06
MKX	6.62093	58.0647	-3.1108	3.90405e-06
DDAH1	685.496	2709.44	-1.9826	3.90485e-06
PREX2	650.23	2572.42	-1.98392	3.92074e-06
PLCG2	212.708	866.543	-2.02583	3.94455e-06
GKAP1	70.541	312.132	-2.14386	4.02457e-06
ARHGAP9	4.41682	48.9909	-3.43796	4.10875e-06
CCDC177	87.0721	376.556	-2.11117	4.40735e-06
NLRP2	1476.78	5713.78	-1.95191	4.70945e-06
TMEM38A	52.9079	239.541	-2.17636	4.71366e-06
KCNK12	6.62093	57.1573	-3.08813	4.84488e-06
SLC5A2	6.62093	57.1573	-3.08813	4.84488e-06
PODXL2	403.366	1586.1	-1.97503	4.92946e-06
AK4	1395.23	5376.24	-1.94601	5.03606e-06
DHX58	35.2747	172.395	-2.28538	5.09077e-06
FAM222B	1154.98	4452.52	-1.94666	5.09766e-06
ZBTB44	1957.29	7521.29	-1.94207	5.11318e-06
TRIM72	2.21277	39.0096	-4.07121	5.19332e-06
NPTX1	155.4	631.531	-2.02209	5.34248e-06
ITGAM	1.38778e-17	23.5841	-7.57461	5.44527e-06
LYPD5	1.38778e-17	23.5841	-7.57461	5.44527e-06
RASGRF1	1.38778e-17	23.5841	-7.57461	5.44527e-06
PIK3R6	1.38778e-17	23.5841	-7.57461	5.44527e-06
EFL1	624.882	2419.98	-1.95315	5.49517e-06
NPM3	472.797	1832.91	-1.95459	5.69378e-06
HSPD1	12756.5	48426.1	-1.92455	5.81299e-06
TYMSOS	41.8872	193.265	-2.203	5.99679e-06
IL21R	6.62093	56.2499	-3.0651	6.02224e-06
NRIP3	72.7451	311.225	-2.09535	6.04467e-06
HELLS	1029.34	3924.42	-1.93064	6.10824e-06
ABCC8	36.3768	173.302	-2.24871	6.41886e-06
ATP8A1	458.47	1762.13	-1.94217	6.61705e-06
NLN	2776.12	10459.4	-1.91361	6.75256e-06
UGT3A1	70.541	301.243	-2.09266	6.7772e-06
GIPC2	2.21277	38.1023	-4.03737	6.95643e-06
MCM5	2034.43	7648.33	-1.91046	7.094e-06
ITGA7	672.271	2550.65	-1.92357	7.30469e-06
RDM1	22.0499	118.859	-2.42445	7.3941e-06
CYP2B6	6.62093	55.3426	-3.04169	7.49803e-06
GRPR	392.346	1501.71	-1.93611	7.50101e-06
PRSS22	1.11076	28.121	-4.52582	7.53307e-06
NFASC	275.526	1064.35	-1.94929	7.55286e-06
FAM169A	927.952	3488.88	-1.91052	7.62957e-06
CP	7.72299	59.8795	-2.93652	7.67894e-06
RRAS2	1060.2	3972.52	-1.90561	7.89397e-06
MSH2	2858.78	10652.7	-1.8977	7.95319e-06
SLC30A3	56.2141	244.986	-2.1215	8.12027e-06
WFDC8	1.38778e-17	22.6767	-7.51833	8.28134e-06
UGT8	311.894	1192.29	-1.93423	8.54204e-06
CEBPZ	1866.92	6928.77	-1.89188	8.64491e-06
IL1A	4.41682	46.2687	-3.35571	8.67405e-06
KCNG3	37.4789	173.302	-2.20579	8.69792e-06
SPINT1	1243.14	4619.48	-1.89364	8.77826e-06
ANKEF1	192.871	745.861	-1.95066	8.89994e-06
UNC80	5.51887	50.8056	-3.17631	9.10742e-06
LMOD1	27.5602	135.192	-2.28971	9.12389e-06
SCAMP5	751.62	2801.99	-1.89822	9.16572e-06
UTP20	1409.56	5217.45	-1.88802	9.19223e-06
RAB38	74.9493	313.039	-2.06074	9.24584e-06
ARL11	2.21277	37.1949	-4.00272	9.34721e-06
KCNB2	2.21277	37.1949	-4.00272	9.34721e-06
PALB2	203.892	782.157	-1.93908	9.69333e-06
OXTR	49.6017	215.949	-2.11975	9.75117e-06
FLT4	238.056	910.098	-1.93423	9.7538e-06
ZNF589	1483.4	5463.35	-1.8808	9.85611e-06
RAB3B	1370.98	5033.25	-1.87619	1.04039e-05
UNG	1357.76	4982.43	-1.87554	1.04831e-05
AKNA	459.572	1710.41	-1.89573	1.06325e-05
SIGLEC10	31.9685	152.433	-2.24948	1.0653e-05
MET	254.587	961.818	-1.91715	1.07867e-05
NPFFR2	24.254	122.489	-2.33103	1.09976e-05
XRCC2	692.109	2553.37	-1.88316	1.10024e-05
CDH26	4.41682	45.3613	-3.32722	1.11765e-05
RPGRIP1	6.62093	53.5278	-2.99371	1.16813e-05
CDC6	1270.7	4625.83	-1.864	1.18669e-05
SLCO5A1	40.7851	180.561	-2.14334	1.19702e-05
RAPGEF5	202.789	767.638	-1.91987	1.19927e-05
MYH14	346.059	1287.57	-1.89523	1.207e-05
MRGPRF	83.7659	336.631	-2.00531	1.21585e-05
HAPLN3	527.9	1943.61	-1.88018	1.2206e-05
FSTL4	66.1327	274.022	-2.04902	1.23915e-05
GPATCH4	761.539	2778.4	-1.86711	1.25982e-05
DAZL	1.38778e-17	21.7693	-7.45977	1.26863e-05
WNT8B	1.38778e-17	21.7693	-7.45977	1.26863e-05
MOG	1.38778e-17	21.7693	-7.45977	1.26863e-05
NALCN	1.38778e-17	21.7693	-7.45977	1.26863e-05
GOLGA6D	1.38778e-17	21.7693	-7.45977	1.26863e-05
GPR26	1.38778e-17	21.7693	-7.45977	1.26863e-05
ADCY8	23.152	117.045	-2.33228	1.26977e-05
SYN1	95.8886	378.371	-1.97913	1.28395e-05
CSMD2	389.039	1436.38	-1.88415	1.28703e-05
CACNA1I	114.624	446.425	-1.96048	1.30448e-05
IPO4	1050.28	3801.93	-1.85585	1.31561e-05
CHRDL1	339.446	1254	-1.88494	1.31938e-05
SLC41A2	11.0292	68.0459	-2.6129	1.33399e-05
PLXDC2	462.878	1690.45	-1.86845	1.38518e-05
MAATS1	58.4182	243.171	-2.0554	1.38831e-05
RGPD5	58.4182	243.171	-2.0554	1.38831e-05
WNT9A	8.82505	60.7869	-2.76839	1.41028e-05
SLFN11	20.9478	105.249	-2.32278	1.41968e-05
LRBA	2200.84	7889.69	-1.84186	1.42654e-05
WSCD2	4.41682	44.454	-3.29816	1.44331e-05
VSIG1	4.41682	44.454	-3.29816	1.44331e-05
TTLL12	1977.12	7082.12	-1.84072	1.45219e-05
DHRS11	213.81	794.86	-1.89383	1.48228e-05
MTHFD1	2408.03	8574.76	-1.8322	1.56538e-05
TRAF3IP2	264.505	972.707	-1.87827	1.58958e-05
ESYT3	155.4	585.254	-1.91232	1.60408e-05
DLEU7	17.6416	93.4527	-2.39784	1.61096e-05
SLC38A1	4825.97	17117.8	-1.82658	1.61498e-05
CA11	339.446	1235.85	-1.86391	1.62573e-05
TRIM9	85.97	339.354	-1.9795	1.67916e-05
EIF4E3	309.69	1126.05	-1.86201	1.70621e-05
IRF6	216.014	796.675	-1.88233	1.76247e-05
UBXN2B	657.944	2349.21	-1.83596	1.79456e-05
AKAP2	3.31479	39.917	-3.54523	1.82365e-05
C8orf34	6.62093	51.713	-2.94407	1.83216e-05
ANKRD18A	133.359	502.683	-1.91346	1.84368e-05
ATP2B3	4.41682	43.5466	-3.26849	1.86809e-05
PROM2	49.6017	205.968	-2.05152	1.87461e-05
GNAO1	535.615	1909.13	-1.83343	1.9e-05
DSCC1	477.205	1704.97	-1.83682	1.91446e-05
C4orf47	33.0706	149.71	-2.17478	1.92567e-05
OR52N4	1.38778e-17	20.8619	-7.39872	1.95811e-05
MTHFD1L	1008.4	3536.06	-1.80996	2.09712e-05
CLDN10	202.789	737.695	-1.86248	2.12161e-05
ILDR2	28.6623	130.655	-2.18418	2.17475e-05
BUB1B	2456.52	8542.1	-1.79793	2.2045e-05
SUSD2	112.42	422.833	-1.91016	2.2602e-05
GABRD	1.11076	25.3989	-4.37966	2.29623e-05
OTX1	6.62093	50.8056	-2.9186	2.30044e-05
CCSER1	2.21277	34.4727	-3.89347	2.31155e-05
FAM150B	2.21277	34.4727	-3.89347	2.31155e-05
LMNTD2	115.726	430.999	-1.89597	2.36446e-05
PLEKHD1	5.51887	46.2687	-3.04173	2.37703e-05
ILDR1	3.31479	39.0096	-3.51217	2.41467e-05
LGR6	19.8457	97.0822	-2.28394	2.4777e-05
SH2D4A	67.2348	264.041	-1.97172	2.48508e-05
PRLR	27.5602	125.211	-2.17917	2.52989e-05
SVOPL	8.82505	57.1573	-2.67977	2.58959e-05
PRR19	16.5395	86.1936	-2.3738	2.59335e-05
SYK	94.7866	356.594	-1.9103	2.59574e-05
TFPI2	114.624	424.648	-1.88835	2.65392e-05
TACC2	592.922	2063.38	-1.79891	2.65745e-05
PRKCZ	357.079	1253.09	-1.81086	2.73854e-05
HEATR4	7.72299	53.5278	-2.77512	2.74112e-05
ADAMTS19	584.106	2025.27	-1.79362	2.79463e-05
RRP12	656.842	2270.27	-1.78907	2.80194e-05
MPZL2	36.3768	155.155	-2.08926	2.8468e-05
GALNT18	83.7659	316.669	-1.91715	2.85409e-05
DDX21	5350.56	18235.7	-1.76898	2.86002e-05
TMEM132D	227.035	804.841	-1.82529	2.94178e-05
ITGA2	202.789	720.455	-1.82837	2.94445e-05
TNK1	100.297	373.834	-1.89697	2.96356e-05
CPNE7	119.032	437.351	-1.87647	3.02276e-05
ADCY2	743.906	2555.18	-1.78008	3.0419e-05
GALR1	1.38778e-17	19.9546	-7.33498	3.04594e-05
DNMT3L	1.38778e-17	19.9546	-7.33498	3.04594e-05
SLC30A10	1.38778e-17	19.9546	-7.33498	3.04594e-05
MYBPC2	34.1727	147.896	-2.11007	3.13714e-05
IPCEF1	2.21277	33.5653	-3.85514	3.14646e-05
GPAT3	2.21277	33.5653	-3.85514	3.14646e-05
FGF13	348.263	1210.44	-1.79696	3.15581e-05
CALCR	13.2333	74.3976	-2.48106	3.1802e-05
CFAP77	3.31479	37.1949	-3.44368	3.20597e-05
VAV3	175.238	624.272	-1.83221	3.23484e-05
OTUD7A	74.9493	286.725	-1.93412	3.23804e-05
AOC2	74.9493	286.725	-1.93412	3.23804e-05
FNDC10	284.343	991.762	-1.80197	3.27634e-05
TBC1D2	94.7866	350.242	-1.88438	3.27658e-05
CCDC88B	294.261	1023.52	-1.79799	3.35383e-05
CELF5	255.689	891.043	-1.80067	3.39196e-05
SNX22	73.8472	278.559	-1.91379	3.4362e-05
ZNF121	555.452	1893.7	-1.76927	3.5675e-05
FBXL16	148.788	528.997	-1.82924	3.57243e-05
XYLT1	547.737	1866.48	-1.76856	3.57277e-05
ORC1	645.822	2194.04	-1.76421	3.57962e-05
CEACAM1	59.5203	230.468	-1.95113	3.58573e-05
SERPINF2	9.92712	59.8795	-2.57905	3.61081e-05
BEND3	594.024	2018.92	-1.7648	3.68455e-05
LACC1	126.747	454.591	-1.84172	3.70411e-05
LGI2	89.2762	330.28	-1.88605	3.7199e-05
HLA-DOA	473.899	1613.32	-1.76715	3.73353e-05
MAGED4B	95.8886	350.242	-1.86772	3.73405e-05
ALDH4A1	491.532	1673.21	-1.76703	3.7371e-05
IFIT2	577.493	1955.4	-1.7594	3.87791e-05
MCM4	5242.56	17481.6	-1.73748	3.89514e-05
KIAA0825	78.2555	292.17	-1.89906	3.91908e-05
GPC4	4096.4	13655.2	-1.73699	3.93801e-05
TSPO2	2.21277	28.121	-3.60091	4.06483e-05
BCL2L14	2.21277	28.121	-3.60091	4.06483e-05
GAS8	135.563	479.998	-1.82323	4.16258e-05
MEGF11	24.254	110.693	-2.18511	4.19732e-05
NAT10	1626.66	5410.72	-1.73384	4.23956e-05
RGS7BP	41.8872	166.951	-1.992	4.26283e-05
MCTP1	44.0913	177.839	-2.00929	4.27089e-05
BCL2	44.0913	177.839	-2.00929	4.27089e-05
CFAP69	47.3975	187.821	-1.98396	4.27506e-05
KDM6A	1293.84	4306.43	-1.73475	4.27968e-05
KIF5A	385.733	1306.62	-1.75988	4.28838e-05
VAV1	2.21277	32.658	-3.81576	4.29727e-05
SEC11C	275.526	941.856	-1.77291	4.30053e-05
FRAT2	361.488	1226.77	-1.76255	4.31892e-05
XKR6	48.4996	190.543	-1.97163	4.37499e-05
CAD	3351.4	11090.9	-1.72651	4.38722e-05
DHX37	573.085	1924.55	-1.74751	4.40402e-05
KIAA0319	13.2333	72.5829	-2.4455	4.41425e-05
PHLPP1	1012.81	3369.11	-1.73389	4.42315e-05
ZFYVE28	68.3369	256.782	-1.9081	4.47951e-05
ARHGEF35	65.0307	246.8	-1.92236	4.4946e-05
FOXA3	179.646	621.55	-1.79009	4.64065e-05
TWNK	524.594	1754.87	-1.74188	4.66372e-05
RASGRP1	74.9493	275.837	-1.87829	4.67084e-05
DDX25	88.1741	321.206	-1.86377	4.70445e-05
CASR	1.38778e-17	19.0472	-7.26829	4.77659e-05
SYCP1	1.38778e-17	19.0472	-7.26829	4.77659e-05
PRR18	1.38778e-17	19.0472	-7.26829	4.77659e-05
GJB5	1.38778e-17	19.0472	-7.26829	4.77659e-05
AHSP	1.38778e-17	19.0472	-7.26829	4.77659e-05
PPP1R17	1.38778e-17	19.0472	-7.26829	4.77659e-05
GPR78	1.38778e-17	19.0472	-7.26829	4.77659e-05
GPR1	1.38778e-17	19.0472	-7.26829	4.77659e-05
PCSK1	12.1313	68.0459	-2.47686	4.83045e-05
IL12RB2	12.1313	68.9533	-2.49593	4.83045e-05
PTGER2	11.0292	61.6942	-2.47181	4.86554e-05
C11orf52	11.0292	61.6942	-2.47181	4.86554e-05
KBTBD8	227.035	776.712	-1.77397	4.88561e-05
TNFRSF10A	116.828	411.944	-1.8171	4.89101e-05
TSR1	1236.53	4076.86	-1.72107	4.90393e-05
TRMT1	811.132	2684.94	-1.72675	4.99452e-05
CNKSR1	185.156	636.068	-1.77983	5.13513e-05
KAT7	1453.64	4759.22	-1.71098	5.32925e-05
HK2	1816.22	5913.41	-1.70299	5.6637e-05
ALOX15	3.31479	35.3801	-3.37178	5.69854e-05
NPAS3	34.1727	140.637	-2.03753	5.8666e-05
DLEC1	2.21277	31.7506	-3.77527	5.88889e-05
EGR2	2.21277	31.7506	-3.77527	5.88889e-05
ALOXE3	2.21277	31.7506	-3.77527	5.88889e-05
C19orf45	2.21277	31.7506	-3.77527	5.88889e-05
CASZ1	182.952	623.365	-1.768	5.90646e-05
HCN1	39.683	156.062	-1.97254	6.04802e-05
CD9	1271.8	4128.59	-1.69869	6.06119e-05
C10orf35	104.705	366.575	-1.8067	6.21341e-05
SFMBT1	221.525	742.232	-1.7439	6.33663e-05
NPDC1	440.837	1445.45	-1.71296	6.40921e-05
ADRA2B	85.97	307.595	-1.8378	6.45734e-05
CHML	1181.43	3819.17	-1.69264	6.46487e-05
VIL1	84.8679	300.336	-1.82195	6.61741e-05
SLC25A21	95.8886	335.724	-1.80667	6.71056e-05
TM7SF3	1099.87	3538.79	-1.68582	6.94588e-05
FOXO1	742.804	2400.02	-1.69185	6.98156e-05
WNT4	4.41682	39.0096	-3.11027	7.02462e-05
OPRD1	4.41682	38.1023	-3.07643	7.02462e-05
AMDHD2	263.403	870.173	-1.72361	7.06998e-05
CYP26A1	179.646	601.587	-1.743	7.22291e-05
AGO2	803.418	2587.85	-1.6874	7.27046e-05
FAM72B	262.301	865.636	-1.72212	7.27182e-05
RND3	652.434	2105.12	-1.68983	7.33688e-05
GPRIN3	24.254	105.249	-2.11244	7.45569e-05
LRRC26	1.38778e-17	17.2324	-7.12489	7.55368e-05
KLK5	1.38778e-17	18.1398	-7.19837	7.55368e-05
ARL5C	1.38778e-17	17.2324	-7.12489	7.55368e-05
ACP7	1.38778e-17	17.2324	-7.12489	7.55368e-05
C2orf78	1.38778e-17	17.2324	-7.12489	7.55368e-05
MMD2	1.38778e-17	18.1398	-7.19837	7.55368e-05
EPPIN	1.38778e-17	17.2324	-7.12489	7.55368e-05
TAC4	1.38778e-17	18.1398	-7.19837	7.55368e-05
RAMP3	1.38778e-17	18.1398	-7.19837	7.55368e-05
TET1	1937.45	6172.92	-1.67174	7.59326e-05
DPH2	529.002	1709.5	-1.69203	7.61946e-05
FAM136A	1259.67	4019.7	-1.67395	7.67115e-05
MCF2	22.0499	98.897	-2.15952	7.91511e-05
FRMPD1	2.21277	26.3063	-3.50514	8.1742e-05
OTOG	38.581	149.71	-1.95316	8.26405e-05
BRINP1	363.692	1174.15	-1.69053	8.38959e-05
FAM159B	16.5395	78.9345	-2.24708	8.40839e-05
LIN28A	14783.2	46561.5	-1.65517	8.44034e-05
NRROS	20.9478	91.6379	-2.12326	8.44412e-05
PAK1	2297.82	7248.17	-1.6573	8.6208e-05
PLP1	1091.06	3444.42	-1.65843	8.99734e-05
TMEM178B	350.467	1126.05	-1.68362	9.12113e-05
TNFRSF11A	95.8886	327.558	-1.77116	9.2107e-05
C9orf163	4.41682	37.1949	-3.04178	9.21983e-05
FOXB2	4.41682	37.1949	-3.04178	9.21983e-05
STRBP	1726.95	5423.42	-1.65091	9.30022e-05
VCL	10513.8	32832.7	-1.64285	9.50388e-05
CCDC110	36.3768	141.544	-1.95692	9.51893e-05
C2orf48	36.3768	141.544	-1.95692	9.51893e-05
SIPA1L1	1294.94	4065.98	-1.65063	9.52569e-05
LHPP	306.384	985.41	-1.68503	9.53043e-05
SETSIP	16.5395	77.1198	-2.21358	9.76878e-05
KIAA1324	16.5395	77.1198	-2.21358	9.76878e-05
ZNF33B	475.001	1508.97	-1.66734	9.81616e-05
TAGLN	1613.44	5042.32	-1.64388	9.97615e-05
LRRC8D	719.66	2264.82	-1.65386	0.000100873
KBTBD11	235.852	760.379	-1.68838	0.000101133
RBM19	949.993	2973.49	-1.64606	0.000102514
ZNF90	546.635	1724.02	-1.65693	0.000102857
SYNGR2	473.899	1496.27	-1.65849	0.000104259
ZNF341	108.011	364.76	-1.75474	0.000105272
CHAF1A	2012.39	6252.77	-1.63553	0.000106377
PANX2	101.399	341.168	-1.74935	0.00011047
ERCC6L	541.125	1699.52	-1.6509	0.000110777
ARVCF	682.19	2133.25	-1.64465	0.000111485
CCNI2	2.21277	29.9358	-3.69073	0.000111734
MPZL3	28.6623	114.322	-1.99173	0.000113187
CCKBR	99.1948	333.909	-1.75001	0.00011399
URB1	1148.37	3557.84	-1.63133	0.000115223
FAAH	401.162	1263.07	-1.65441	0.000115566
2020-03-02	119.032	395.611	-1.73181	0.000116628
SLC15A2	51.8058	185.098	-1.83491	0.000118626
YPEL1	227.035	725.899	-1.67638	0.000119246
ZBTB32	9.92712	53.5278	-2.41765	0.000119861
EPRS	2691.26	8278.96	-1.62113	0.00011992
ERMN	1.38778e-17	16.325	-7.04746	0.000120499
CHRDL2	1.38778e-17	16.325	-7.04746	0.000120499
ADAD2	1.38778e-17	16.325	-7.04746	0.000120499
C15orf56	1.38778e-17	16.325	-7.04746	0.000120499
OTX2	420.999	1319.33	-1.64766	0.000122123
P2RY2	45.1934	166.043	-1.87483	0.000122477
LRRC8B	655.74	2033.44	-1.63256	0.000124306
SPOCK1	512.471	1594.26	-1.63714	0.000125958
KLF4	59.5203	208.69	-1.80802	0.000131548
CKMT2	16.5395	75.305	-2.17928	0.00013211
BEST4	16.5395	75.305	-2.17928	0.00013211
SLC2A14	136.665	443.703	-1.69815	0.00013227
MFSD13A	223.729	708.659	-1.66286	0.000132482
FAM111B	595.126	1840.17	-1.62839	0.000133032
DST	3447.28	10511.1	-1.60835	0.000133716
ZNF845	461.776	1431.84	-1.63238	0.000134508
CSPG5	67.2348	232.282	-1.78694	0.000135134
CTAGE4	17.6416	78.0272	-2.13799	0.000135269
OCIAD2	307.486	962.726	-1.64626	0.000135754
PRKCQ	262.301	825.711	-1.65401	0.000136243
PIK3CB	608.351	1875.55	-1.62417	0.000137361
C9orf129	3.31479	32.658	-3.25672	0.000137915
JMJD1C	3432.96	10440.3	-1.60461	0.000138409
PSMB9	8.82505	49.8983	-2.4843	0.000138966
IFIH1	174.136	556.218	-1.67482	0.000141208
PSIP1	7685.85	23299.8	-1.60003	0.000141857
BATF2	13.2333	65.3238	-2.29377	0.000142756
TMEM52	72.7451	246.8	-1.7609	0.000144161
ZNF398	902.604	2752.99	-1.60872	0.000145534
DNAH5	22.0499	93.4527	-2.07794	0.000147105
COQ8A	419.897	1294.83	-1.6244	0.000147724
PPM1N	61.7244	212.32	-1.78052	0.00014902
C4orf36	6.62093	42.6392	-2.6665	0.000151266
SPOCK2	25.3561	102.527	-2.01087	0.000151919
ATP10B	2.21277	29.0284	-3.64652	0.000154712
SPATC1	2.21277	29.0284	-3.64652	0.000154712
ZAR1	2.21277	29.0284	-3.64652	0.000154712
CAMKK2	1604.62	4847.23	-1.59486	0.00015684
DYDC2	18.7437	80.7493	-2.10051	0.000159168
FNDC7	4.41682	35.3801	-2.96988	0.000159961
SPATA32	4.41682	35.3801	-2.96988	0.000159961
TSGA10	37.4789	138.822	-1.886	0.000162278
PRIM2	382.427	1172.33	-1.61585	0.000165524
PASK	934.564	2820.14	-1.59329	0.000166841
AGMAT	56.2141	195.08	-1.79307	0.00016718
NEURL2	2.21277	24.4915	-3.40255	0.000167283
BTNL8	2.21277	24.4915	-3.40255	0.000167283
SOX15	23.152	95.2674	-2.03564	0.000168126
GPI	4263.92	12767.8	-1.58223	0.000168785
BTK	24.254	97.9896	-2.00947	0.000169365
SBK3	13.2333	64.4164	-2.27363	0.000169373
MARS2	517.982	1575.21	-1.60437	0.00017124
CRACR2A	26.4582	104.341	-1.97504	0.000171447
POMC	8.82505	48.9909	-2.4579	0.000172494
ZHX2	565.371	1714.04	-1.59995	0.000172968
ALMS1	1777.65	5318.17	-1.5809	0.000176923
LRGUK	38.581	140.637	-1.86304	0.000177305
TSACC	40.7851	146.081	-1.83786	0.000177657
FOXI2	5.51887	39.0096	-2.79629	0.000178139
CTAGE15	5.51887	39.0096	-2.79629	0.000178139
PIF1	970.932	2911.78	-1.58435	0.000180157
METTL8	601.739	1815.67	-1.59312	0.000181065
SLC16A8	17.6416	76.2124	-2.10409	0.00018149
PAPLN	96.9907	316.669	-1.70594	0.000181898
APELA	187.36	582.532	-1.63596	0.000189298
MTMR8	24.254	97.0822	-1.99607	0.000190716
RBP7	6.62093	41.7318	-2.63557	0.00019293
TRPM2	1.38778e-17	15.4176	-6.96564	0.000193974
GABRG1	1.38778e-17	15.4176	-6.96564	0.000193974
TNFSF15	1.38778e-17	15.4176	-6.96564	0.000193974
C11orf86	1.38778e-17	15.4176	-6.96564	0.000193974
BCO1	1.38778e-17	15.4176	-6.96564	0.000193974
AVPR1B	1.38778e-17	15.4176	-6.96564	0.000193974
HSP90AA1	25887.6	76381.7	-1.56096	0.000200404
CBS	6406.34	18909.9	-1.56155	0.000201843
TEX15	592.922	1773.02	-1.58012	0.000202289
TUBB2B	2367.26	7000.45	-1.56419	0.00020273
IRX2	422.101	1271.24	-1.59032	0.000204088
FOXN4	17.6416	75.305	-2.08685	0.000210407
TCF7L1	2118.19	6240.97	-1.55889	0.000213735
HRASLS5	30.8665	114.322	-1.88526	0.000213881
GCAT	272.22	826.618	-1.60207	0.000214007
PTGER4	22.0499	87.101	-1.97654	0.000214066
RIMS1	24.254	96.1748	-1.98254	0.000214838
CPNE9	74.9493	244.078	-1.70191	0.000216201
FLVCR2	90.3783	291.262	-1.68708	0.000216948
USP28	1665.24	4898.95	-1.55669	0.000220962
PLPPR4	45.1934	158.784	-1.81039	0.000223452
ADGRG5	261.199	791.23	-1.59855	0.000223525
NEDD4L	1010.61	2976.21	-1.55815	0.000227082
SORCS1	106.909	336.631	-1.65379	0.000233803
DMD	189.565	578.903	-1.61008	0.000234991
PUS1	459.572	1364.7	-1.56999	0.000237012
NANOS1	48.4996	166.043	-1.77322	0.000237607
RCC2	6317.07	18405.4	-1.54278	0.00023892
MCM3	5321.91	15506.3	-1.54282	0.000239584
TACR1	2.21277	23.5841	-3.34838	0.000240916
ZCCHC16	2.21277	23.5841	-3.34838	0.000240916
OSBPL3	439.735	1304.81	-1.5689	0.000241126
TUBA8	22.0499	86.1936	-1.96146	0.000243867
TEC	41.8872	145.174	-1.79052	0.000246073
GPNMB	6.62093	40.8244	-2.60396	0.000246499
UCP1	1.11076	19.9546	-4.03365	0.000248027
CD300A	1.11076	19.9546	-4.03365	0.000248027
MYO19	1142.86	3332.81	-1.54401	0.000254578
NLGN3	275.526	822.081	-1.57672	0.000260441
NOLC1	4216.53	12198.9	-1.53259	0.000263779
EIF3CL	148.788	454.591	-1.61061	0.000265339
CD3EAP	111.318	347.52	-1.64146	0.000265775
ELAVL2	192.871	581.625	-1.59192	0.000265973
CBFA2T3	25.3561	97.0822	-1.93226	0.000271192
PLA2G7	66.1327	216.857	-1.71166	0.000276812
KIF19	11.0292	52.6204	-2.24283	0.000277866
TMPRSS2	83.7659	265.856	-1.66493	0.000278124
MYB	45.1934	155.155	-1.77706	0.000280647
VSIG10	601.739	1749.43	-1.5395	0.000291162
ANAPC1	2395.91	6883.4	-1.52251	0.000293848
ST6GAL1	2035.53	5849.89	-1.52295	0.000294915
CENPU	1019.42	2929.93	-1.52302	0.000309828
STMN3	815.54	2350.11	-1.52678	0.000310906
PTPN14	1906.59	5456.99	-1.51706	0.000311698
NPY2R	1.38778e-17	14.5102	-6.8789	0.000315208
SLC9A2	1.38778e-17	14.5102	-6.8789	0.000315208
GPR37L1	1.38778e-17	14.5102	-6.8789	0.000315208
HHATL	1.38778e-17	14.5102	-6.8789	0.000315208
WDR43	1949.57	5573.14	-1.51528	0.000316235
JMY	368.1	1074.33	-1.545	0.000317058
SLC16A10	48.4996	162.414	-1.74136	0.000317397
PCDHA1	16.5395	69.8607	-2.07121	0.000331776
C1orf61	16.5395	69.8607	-2.07121	0.000331776
CGREF1	36.3768	127.026	-1.80094	0.000331871
PPP4R4	212.708	626.994	-1.5591	0.000335355
MND1	349.365	1015.35	-1.53889	0.000336802
MBOAT1	198.381	587.069	-1.56474	0.000337511
LAMP5	11.0292	51.713	-2.2178	0.000339042
LIF	93.6845	289.447	-1.62629	0.000340526
CCR6	3.31479	29.9358	-3.13169	0.000342416
NCKIPSD	677.782	1941.79	-1.51835	0.000343883
SEMA6A	4433.64	12536.4	-1.49954	0.000352587
MREG	213.81	627.901	-1.55373	0.000354625
TRMT61A	258.995	754.935	-1.54304	0.000365462
ITPR2	1404.05	3973.42	-1.50072	0.000366541
SCLY	786.887	2237.6	-1.5076	0.000368299
BPTF	4238.57	11923.9	-1.49218	0.000376355
GOLGA7B	1.11076	19.0472	-3.96696	0.000376589
TMEM253	33.0706	117.045	-1.82002	0.000379058
POU2F2	116.828	351.15	-1.58681	0.000380803
FOXL2NB	39.683	134.285	-1.75592	0.000380932
CCDC181	88.1741	272.207	-1.62508	0.000385343
SKA3	864.032	2446.3	-1.50133	0.000388361
TGIF1	1769.93	4975.17	-1.491	0.000393062
LHX6	13.2333	59.8795	-2.16848	0.000403008
KCTD8	35.2747	122.489	-1.79277	0.000404237
RGL3	488.226	1386.47	-1.5056	0.00041279
QRFPR	11.0292	50.8056	-2.19233	0.000414119
CD38	8.82505	44.454	-2.31809	0.000415
FOXN3	2564.53	7144.73	-1.47815	0.000431723
NRARP	492.634	1392.83	-1.49922	0.000432099
RBBP8	785.785	2205.84	-1.489	0.000433874
TP53	1838.26	5122.17	-1.47836	0.00043759
FIG4	426.51	1207.72	-1.5014	0.00043963
TTF2	1268.49	3536.97	-1.47932	0.000444589
RDH13	287.649	819.359	-1.50984	0.000455948
NOP56	3909.05	10825.1	-1.46946	0.000459154
ARRB2	933.462	2601.46	-1.47855	0.000460165
SIX4	629.291	1763.04	-1.48611	0.000461745
DHX33	1832.75	5084.06	-1.47192	0.000462649
ZBTB8B	134.461	395.611	-1.55613	0.000465044
KIF21A	769.254	2148.68	-1.48179	0.000466388
SBK1	1794.18	4973.36	-1.47084	0.000467485
PRKAA2	513.573	1440.01	-1.48724	0.000471908
MTHFD2	2092.84	5788.19	-1.4676	0.000476922
ZMAT1	117.93	347.52	-1.5583	0.000481222
RTKN2	811.132	2257.56	-1.47663	0.000484361
ARHGEF4	366.998	1035.32	-1.49596	0.000485226
CDCA5	1178.12	3260.22	-1.4684	0.00049126
SYT13	372.508	1047.11	-1.49081	0.000495296
EIF3C	437.53	1225.87	-1.48612	0.000498108
NSUN7	359.283	1009.91	-1.49076	0.000509172
WDR4	408.877	1143.3	-1.48322	0.000510883
VWC2	5.51887	34.4727	-2.61855	0.000511792
FAM157A	90.3783	271.3	-1.58469	0.00051357
LIG3	1451.44	3997.02	-1.46138	0.000513601
GAL	163.115	471.832	-1.53176	0.000516997
ADRA1A	1.38778e-17	13.6028	-6.7866	0.000517265
GPR139	1.38778e-17	13.6028	-6.7866	0.000517265
ADTRP	1.38778e-17	13.6028	-6.7866	0.000517265
NPBWR1	1.38778e-17	13.6028	-6.7866	0.000517265
TMEM61	1.38778e-17	13.6028	-6.7866	0.000517265
FGF22	1.38778e-17	13.6028	-6.7866	0.000517265
KCNF1	8.82505	43.5466	-2.28843	0.000518548
CEND1	7.72299	40.8244	-2.38537	0.000521035
NDUFAF7	743.906	2057.03	-1.46724	0.000522981
TAP1	324.017	911.912	-1.49252	0.000523349
SLC24A5	47.3975	152.433	-1.68301	0.000539172
2020-09-03	1002.89	2757.53	-1.45911	0.000539534
FAM60A	4841.4	13225.1	-1.44976	0.00054099
NASP	12250.6	33425.3	-1.44808	0.000542132
PLA2G16	184.054	526.274	-1.51514	0.000547748
HSPA9	8004.34	21800.8	-1.44551	0.000556475
ANO9	108.011	318.484	-1.55909	0.000561759
NABP2	436.428	1210.44	-1.47149	0.000563271
WDPCP	111.318	326.65	-1.55215	0.000565294
RAB3IP	540.023	1491.73	-1.46571	0.000571267
ST8SIA3	117.93	342.076	-1.53552	0.000571891
CER1	13.2333	57.1573	-2.10151	0.000573157
ZMYND15	1.11076	18.1398	-3.89704	0.000575412
PSEN2	158.707	453.684	-1.51469	0.000578888
DDR1	3315.04	9006.68	-1.44194	0.000583626
SLC7A5	5076.14	13769.5	-1.43966	0.000589029
CHEK1	1221.1	3324.64	-1.44494	0.000598188
LOC101929726	17.6416	68.9533	-1.95995	0.000601833
ADRA2C	224.831	630.624	-1.4875	0.00060291
PAK1IP1	646.924	1770.3	-1.45217	0.000606885
SLC24A2	94.7866	278.559	-1.55415	0.000607084
MFSD6	87.0721	259.504	-1.57429	0.000608023
PUS7	1086.65	2956.25	-1.44379	0.00060992
ZNF219	1675.16	4545.07	-1.43995	0.000610777
POLA1	2052.06	5559.53	-1.43784	0.000615242
ADM5	103.603	302.151	-1.54322	0.000615978
FHL2	243.566	680.53	-1.48194	0.000617822
INTS13	1177.02	3194.89	-1.44054	0.00062265
TMEM268	217.116	609.754	-1.4893	0.000627863
TTPA	9.92712	45.3613	-2.17947	0.000634842
HEATR1	2343.01	6327.18	-1.43316	0.000636358
FKBP5	1276.21	3455.31	-1.43688	0.000638182
GOLPH3L	542.227	1481.75	-1.45015	0.000647761
TMEFF2	7.72299	39.917	-2.35305	0.000660415
CDT1	1134.04	3061.5	-1.43269	0.000667341
TMEM163	6.62093	36.2875	-2.43458	0.000668181
LYAR	880.563	2379.15	-1.43384	0.000682759
NLE1	617.168	1675.02	-1.44029	0.000683975
MYEF2	1796.38	4820.92	-1.42416	0.000695041
HCN4	340.548	932.782	-1.45339	0.000700241
XG	12.1313	53.5278	-2.1314	0.000708139
UHRF1BP1	861.827	2320.17	-1.42865	0.000712289
NEK8	257.893	709.566	-1.45978	0.000715747
URB2	662.353	1788.44	-1.43289	0.00071883
SCN1A	20.9478	75.305	-1.84051	0.000727725
A4GALT	84.8679	247.708	-1.54415	0.000727823
RRS1	672.271	1812.04	-1.43035	0.000731539
GABRR1	2.21277	20.8619	-3.17249	0.000739506
SPACA4	2.21277	20.8619	-3.17249	0.000739506
SCRT1	2.21277	20.8619	-3.17249	0.000739506
PFAS	2693.47	7179.21	-1.41432	0.000741548
DNA2	901.502	2415.45	-1.42178	0.00074705
HSPH1	3050.54	8120.16	-1.41241	0.000750384
ARL17A	173.034	483.627	-1.48227	0.000750997
SLC44A3	33.0706	110.693	-1.73962	0.000751116
ARAP2	33.0706	110.693	-1.73962	0.000751116
CACNA2D3	19.8457	72.5829	-1.86502	0.00075494
PDCD2L	285.445	779.434	-1.44888	0.000768296
ZNF551	499.246	1345.64	-1.43028	0.000776236
NOCT	263.403	720.455	-1.45126	0.00077698
TFAP2C	65.0307	195.987	-1.58997	0.000781301
NR2C2AP	125.645	354.779	-1.49678	0.000786801
CADPS	113.522	322.113	-1.50372	0.000792762
CXCL3	22.0499	78.0272	-1.81808	0.000803446
PTPRJ	585.208	1568.86	-1.42253	0.000804506
PTGIS	1021.63	2714.88	-1.40993	0.00081453
NAV3	17.6416	66.2312	-1.90196	0.000816616
OPCML	17.6416	66.2312	-1.90196	0.000816616
DTWD2	185.156	511.756	-1.46618	0.000820825
AIFM2	82.6638	239.541	-1.53372	0.000826012
WDHD1	1561.64	4133.12	-1.40411	0.000828231
POLR1B	1074.53	2846.45	-1.40538	0.000842084
CARS	1204.57	3187.63	-1.40389	0.000844608
MARS	3925.58	10335.1	-1.39655	0.00085049
NPAS4	12.1313	52.6204	-2.10679	0.00085276
HLA-DMB	26.4582	90.7305	-1.77367	0.000853218
GPR6	1.38778e-17	12.6954	-6.688	0.00085757
TMEM213	1.38778e-17	12.6954	-6.688	0.00085757
ZAR1L	1.38778e-17	12.6954	-6.688	0.00085757
CNTN3	1.38778e-17	12.6954	-6.688	0.00085757
ASCL1	1.38778e-17	12.6954	-6.688	0.00085757
LBP	1.38778e-17	12.6954	-6.688	0.00085757
SLC17A6	1.38778e-17	12.6954	-6.688	0.00085757
C2CD4A	1.38778e-17	12.6954	-6.688	0.00085757
RPS17	190.667	522.645	-1.45427	0.000861949
RPS6KA2	477.205	1275.77	-1.41849	0.000865645
RELL2	192.871	527.182	-1.45016	0.000866792
HIST1H3J	1.11076	16.325	-3.74613	0.000884859
TRIM15	1.11076	16.325	-3.74613	0.000884859
PKHD1L1	1.11076	16.325	-3.74613	0.000884859
RSPH10B2	1.11076	16.325	-3.74613	0.000884859
TONSL	1700.5	4473.39	-1.39535	0.000886199
PGPEP1	376.917	1007.19	-1.41776	0.000896345
TTLL2	18.7437	68.9533	-1.87308	0.000909654
KLK14	18.7437	68.9533	-1.87308	0.000909654
SHMT2	3352.51	8774.39	-1.38803	0.000916342
HS6ST3	22.0499	76.2124	-1.78419	0.00091912
IL17RB	180.748	493.609	-1.44885	0.000919271
ADM2	207.198	563.477	-1.44288	0.000929418
C10orf105	38.581	121.582	-1.6532	0.000933781
GSG2	362.59	967.263	-1.41531	0.000933788
ADAP1	106.909	299.429	-1.4849	0.000939682
ABCG1	59.5203	176.025	-1.5626	0.00094579
CAMK2N2	61.7244	181.469	-1.55415	0.000959705
LARP7	2121.49	5535.03	-1.38347	0.000966902
NUP155	1719.24	4486.09	-1.38364	0.000975454
LARS	5482.81	14255	-1.37846	0.000980848
CARD10	403.366	1068.89	-1.40571	0.00099624
MAP6	25.3561	86.1936	-1.76088	0.000999513
KIAA1161	578.595	1521.67	-1.39487	0.00100237
KLC3	249.076	668.734	-1.42446	0.00100669
ADAM11	100.297	281.281	-1.48675	0.00103205
FUCA1	134.461	369.297	-1.45687	0.00103375
MAK16	668.965	1747.61	-1.38524	0.00105232
PLPPR1	18.7437	68.0459	-1.85401	0.00105529
ALDH1B1	1335.72	3465.29	-1.37529	0.00106061
SLIT1	42.9892	130.655	-1.60129	0.00106073
ERN2	7.72299	37.1949	-2.2515	0.0010655
ACTL8	2.21277	19.9546	-3.10875	0.00108459
KCNJ15	2.21277	19.9546	-3.10875	0.00108459
HMGA1	28948.1	74475.3	-1.36329	0.00109558
MYBL2	2865.39	7384.28	-1.36569	0.00110585
MGAT4A	79.3576	225.023	-1.50238	0.00111456
SH3D19	1460.25	3769.26	-1.368	0.00111902
POLR2M	50.7037	150.618	-1.5687	0.00112504
SERBP1	14479	37166.4	-1.36003	0.0011287
FAM111A	484.919	1264.88	-1.38299	0.0011336
EARS2	1199.06	3093.26	-1.36715	0.00114219
PARD3B	96.9907	268.578	-1.46841	0.00115211
PTPN4	830.969	2146.86	-1.36925	0.00116739
MFGE8	9032.58	23126.5	-1.35633	0.00116771
KCNQ4	134.461	365.668	-1.44262	0.00117026
PIK3CD	498.144	1295.74	-1.37895	0.00118455
E2F7	765.947	1975.37	-1.36668	0.00120024
CHRNA5	306.384	803.026	-1.3898	0.00120773
FAM84B	1019.42	2618.7	-1.36101	0.00121647
DDX11	1696.09	4343.64	-1.35663	0.00121667
HSPA4	7014.69	17876.3	-1.34959	0.0012369
SPATA25	15.4375	58.9721	-1.92603	0.00123927
EXOSC5	273.322	717.732	-1.3925	0.00124296
BLM	1264.08	3235.72	-1.35592	0.00124608
DCAF1	796.805	2047.96	-1.36177	0.00124966
PARP1	9297.07	23642.8	-1.34654	0.00126376
PIGW	245.77	644.234	-1.38989	0.00128159
EZR	6181.52	15700.4	-1.34476	0.00128843
BDH1	176.34	468.202	-1.40823	0.00130604
PXN	2578.85	6553.11	-1.34542	0.00130803
SLC39A10	3868.27	9816.97	-1.34356	0.00131232
ZNF587B	351.569	911.005	-1.37339	0.0013159
WEE1	1584.79	4032.4	-1.34729	0.00131683
PWP2	1049.18	2672.24	-1.3487	0.00134
OXCT2	19.8457	68.9533	-1.79115	0.0013415
RSL1D1	3561.9	9022.1	-1.34079	0.00134465
HMGB3	4014.85	10161.8	-1.33971	0.00135252
MOGAT1	7.72299	36.2875	-2.216	0.00135615
L2HGDH	603.943	1545.27	-1.35522	0.00135746
CSE1L	7109.46	17972.5	-1.33797	0.00135831
TDRP	918.033	2337.41	-1.34819	0.00136178
CFB	1.11076	15.4176	-3.66431	0.00136958
NAT16	1.11076	15.4176	-3.66431	0.00136958
WNK3	621.576	1587.91	-1.35298	0.00139191
EDA	322.915	833.877	-1.36839	0.0014005
GART	3212.54	8105.65	-1.33518	0.00141049
KIAA0368	3529.94	8898.7	-1.33393	0.00142122
ZNF883	328.425	847.488	-1.36734	0.00142169
CECR1	1015.02	2572.42	-1.34154	0.00142322
MPP2	986.361	2498.93	-1.34103	0.00143265
HIST1H2BE	1.38778e-17	11.7881	-6.58216	0.00143701
CD8A	1.38778e-17	11.7881	-6.58216	0.00143701
C11orf42	1.38778e-17	11.7881	-6.58216	0.00143701
CCDC27	1.38778e-17	11.7881	-6.58216	0.00143701
OR2A42	1.38778e-17	11.7881	-6.58216	0.00143701
OR56B1	1.38778e-17	11.7881	-6.58216	0.00143701
ICA1	361.488	929.153	-1.36171	0.00143967
FLVCR1	963.218	2438.13	-1.33975	0.00145049
RAI14	3482.55	8759.87	-1.33074	0.00145847
ARSG	54.0099	154.247	-1.51209	0.00145866
ACTRT3	40.7851	121.582	-1.57328	0.00147013
NAGS	96.9907	262.226	-1.4339	0.00148151
EPS8L1	218.218	568.014	-1.37972	0.00148558
LFNG	246.872	638.79	-1.3712	0.00149074
EIF2AK4	3747.05	9402.3	-1.32723	0.0014972
FAM155A	130.053	347.52	-1.41726	0.00149966
JAG2	320.711	822.989	-1.35931	0.00149968
DLX4	9.92712	41.7318	-2.05951	0.00150116
PAK5	9.92712	41.7318	-2.05951	0.00150116
AHR	144.38	382.001	-1.40305	0.00150398
POLR3E	1183.63	2980.75	-1.33238	0.00151241
FZD3	1526.38	3833.69	-1.32856	0.00153325
RND2	862.93	2174.99	-1.33359	0.00154073
SF3A1	2674.73	6697.39	-1.32417	0.00154891
HS3ST5	19.8457	68.0459	-1.77208	0.00155045
CDC25A	1027.14	2583.31	-1.3305	0.00155254
DNAJC11	1132.94	2845.55	-1.32856	0.00156425
PYCR2	1527.48	3829.15	-1.32581	0.00156711
ORC3	1321.39	3314.66	-1.32674	0.00156966
FAM19A4	77.1534	213.227	-1.46532	0.00157747
DOCK10	36.3768	110.693	-1.6026	0.00159192
SLC35F1	321.813	821.174	-1.35118	0.00159559
ASB2	2.21277	19.0472	-3.04206	0.00159793
CELSR1	1012.81	2540.67	-1.32675	0.00160142
PPP1R1C	12.1313	46.2687	-1.9217	0.00160424
PRRG2	16.5395	59.8795	-1.84925	0.00161442
BRCA1	976.443	2448.11	-1.32597	0.00161656
TNXB	147.686	387.445	-1.39082	0.0016166
TCOF1	4706.95	11717	-1.31572	0.00163308
LOC101927572	3.31479	24.4915	-2.84351	0.0016487
TMEM191B	3.31479	24.4915	-2.84351	0.0016487
ZNF202	618.27	1556.15	-1.33153	0.00165133
ZNF695	236.954	607.032	-1.35678	0.0016634
PITPNM3	132.257	348.427	-1.3968	0.00170281
LYPD3	74.9493	204.153	-1.44437	0.00170658
FAM83B	95.8886	256.782	-1.42011	0.00171787
MST1R	65.0307	179.654	-1.46452	0.00172009
TXNRD2	149.89	389.26	-1.3762	0.00175919
TOP1MT	888.277	2214.01	-1.31748	0.00175942
CNN2	6905.58	17054.3	-1.30428	0.0017773
AATK	59.5203	166.951	-1.4863	0.00178293
TMEM145	55.112	156.062	-1.49987	0.00179194
XPO5	2704.49	6683.78	-1.30527	0.00179847
SLC25A4	713.048	1778.46	-1.31843	0.00180353
EMB	1235.43	3062.41	-1.30958	0.00180601
C12orf66	117.93	309.41	-1.39079	0.00181456
CCDC149	98.0928	262.226	-1.41762	0.00182342
UPK1A	41.8872	121.582	-1.53493	0.00182346
NUP35	451.857	1131.5	-1.32409	0.00182981
QSER1	3359.12	8278.96	-1.30134	0.00184348
TTC39C	373.61	938.226	-1.32816	0.00185277
HS6ST1	1383.11	3418.1	-1.30522	0.00185516
IGFLR1	69.4389	190.543	-1.45489	0.00186331
ZNF721	1147.26	2837.38	-1.30628	0.0018634
PKMYT1	681.088	1694.98	-1.31523	0.00186646
C16orf59	483.817	1206.81	-1.31848	0.00189474
HGH1	18.7437	63.509	-1.75466	0.00191984
SOX10	36.3768	108.878	-1.57878	0.00192056
PRR22	28.6623	88.9158	-1.6296	0.00194255
MUSTN1	12.1313	45.3613	-1.89321	0.00195502
ZNF114	189.565	483.627	-1.35072	0.00196501
GCH1	353.773	884.691	-1.32209	0.00196914
ZNF616	556.554	1380.12	-1.31004	0.00197465
PLCB3	2635.06	6454.21	-1.29237	0.00199195
DKC1	1947.37	4773.74	-1.29355	0.00199657
NR2E3	5.51887	29.9358	-2.4158	0.00199893
IDH1	6753.49	16501.7	-1.28889	0.00200647
RASGRP2	124.542	323.928	-1.37828	0.00202489
CCDC78	115.726	301.243	-1.37941	0.00202596
DCLK3	27.5602	85.2862	-1.6259	0.00205968
AMIGO1	40.7851	117.952	-1.52961	0.00207943
SMIM3	486.022	1200.46	-1.30431	0.00209646
RNF138	1347.84	3292.89	-1.28864	0.00211538
HES6	430.918	1065.26	-1.30551	0.00212439
CYP2W1	11.0292	42.6392	-1.94024	0.00212538
INO80D	751.62	1844.7	-1.29519	0.00213152
CATSPER4	1.11076	14.5102	-3.57757	0.00213372
CXCR6	1.11076	14.5102	-3.57757	0.00213372
LDHC	4.41682	26.3063	-2.5442	0.00214237
NUFIP1	397.856	984.503	-1.30692	0.00214491
TNPO3	2787.14	6779.96	-1.28246	0.00214834
TMEM178A	157.605	401.056	-1.34691	0.00217161
AZIN1	5272.31	12789.6	-1.27844	0.00218469
KLRG1	26.4582	82.5641	-1.6378	0.00219009
PGAP2	459.572	1131.5	-1.29968	0.00221865
KLRF2	16.5395	58.0647	-1.80495	0.00222939
PAQR4	599.535	1469.05	-1.29281	0.00223018
SCN8A	649.128	1588.82	-1.29124	0.00226001
PRKDC	16478.2	39811.4	-1.27262	0.00226067
STOX2	1037.06	2522.52	-1.28228	0.00226432
ZFYVE26	916.931	2232.15	-1.28346	0.00226778
ZNF107	397.856	979.966	-1.30026	0.00226936
HBQ1	3.31479	23.5841	-2.78934	0.00227587
TRIM31	3.31479	23.5841	-2.78934	0.00227587
PLXNB1	2436.69	5898.89	-1.27549	0.00227777
ZNF141	277.73	689.603	-1.31176	0.00227807
WWP2	887.175	2161.38	-1.28456	0.00228088
HOMER1	828.765	2018.92	-1.28444	0.0022888
MCM10	1001.79	2434.5	-1.28096	0.00229418
TRNP1	408.877	1004.47	-1.29647	0.00230859
RAB15	715.252	1744.89	-1.28649	0.00230937
LLGL2	1148.37	2784.75	-1.27789	0.00232427
RMND5B	676.68	1648.71	-1.28466	0.00234052
SAV1	1162.69	2817.42	-1.27683	0.0023413
GPR179	2.21277	18.1398	-2.97214	0.00236482
HES2	2.21277	18.1398	-2.97214	0.00236482
C6orf141	33.0706	96.1748	-1.53704	0.00237374
TEX10	1436.01	3469.83	-1.27274	0.0023834
KCNV2	6.62093	31.7506	-2.24264	0.00240987
FNDC8	44.0913	125.211	-1.50353	0.00241093
MRPS9	1158.28	2799.27	-1.27298	0.00241235
HFE2	1.38778e-17	10.8807	-6.46794	0.00243493
MRGPRE	1.38778e-17	10.8807	-6.46794	0.00243493
PRND	1.38778e-17	10.8807	-6.46794	0.00243493
LCN12	1.38778e-17	10.8807	-6.46794	0.00243493
MFAP5	1.38778e-17	10.8807	-6.46794	0.00243493
SIM1	1.38778e-17	10.8807	-6.46794	0.00243493
LRRC38	1.38778e-17	10.8807	-6.46794	0.00243493
PCDHB1	1.38778e-17	10.8807	-6.46794	0.00243493
ACTL6B	1.38778e-17	10.8807	-6.46794	0.00243493
C5orf58	1.38778e-17	10.8807	-6.46794	0.00243493
DLL4	1.38778e-17	10.8807	-6.46794	0.00243493
STK31	1.38778e-17	10.8807	-6.46794	0.00243493
UPK3A	1.38778e-17	10.8807	-6.46794	0.00243493
MAPK8IP1	824.357	1996.24	-1.27583	0.0024508
USO1	4376.33	10508.4	-1.26373	0.00245632
CD2AP	2223.99	5348.11	-1.26584	0.00246205
CLDN19	214.912	533.534	-1.31141	0.00246625
COA7	488.226	1189.57	-1.28464	0.00248251
ARHGAP45	695.415	1684.1	-1.2759	0.00249467
C20orf27	1026.04	2473.52	-1.2694	0.00250285
PHF7	150.992	379.278	-1.32818	0.0025032
WARS	2314.36	5555.9	-1.26337	0.00250559
RAB6B	235.852	582.532	-1.30408	0.00252894
LARGE1	903.706	2178.62	-1.26939	0.00253044
EYA2	8.82505	36.2875	-2.02622	0.00255104
FADS3	506.961	1229.5	-1.27795	0.00255242
RFWD3	2154.56	5163.91	-1.26103	0.00255787
METTL16	1049.18	2522.52	-1.26552	0.00257381
GALNT12	400.06	975.429	-1.2856	0.00257427
DTX2	417.693	1015.35	-1.28126	0.00259053
MOB3B	575.289	1391.92	-1.27456	0.00261021
DAPK2	25.3561	78.9345	-1.63416	0.0026397
POC1A	551.044	1332.94	-1.27421	0.00264873
AARS	4345.47	10361.4	-1.25361	0.0026552
LSG1	1070.12	2564.26	-1.26069	0.0026666
PTBP3	4087.59	9738.03	-1.25236	0.00268409
NAA15	3016.37	7185.56	-1.25226	0.00270571
WWC2	2964.58	7062.16	-1.25225	0.00270708
PPRC1	1974.92	4710.22	-1.25396	0.00270981
FAM72A	256.791	628.809	-1.29168	0.00271988
PLA2G4C	22.0499	68.9533	-1.64005	0.00273042
KCNS3	284.343	694.14	-1.28728	0.00274231
DERL3	196.177	485.442	-1.30668	0.0027454
ZDHHC19	44.0913	121.582	-1.46114	0.00274577
HMMR	1823.93	4345.45	-1.2524	0.00275166
TLK1	1150.57	2745.73	-1.25477	0.00277486
STK32A	26.4582	80.7493	-1.60579	0.0027788
SORL1	2999.84	7125.67	-1.24811	0.00279318
KNOP1	1963.9	4669.39	-1.24947	0.00280487
ARMC6	759.335	1817.48	-1.25902	0.00281683
ATAD5	940.074	2243.04	-1.25452	0.00282473
KATNB1	958.81	2286.6	-1.2538	0.00283547
NTM	234.749	573.458	-1.28819	0.00286258
MCM2	3011.97	7138.38	-1.24486	0.00286287
NLRC5	15.4375	53.5278	-1.78662	0.00286303
PHF21B	552.146	1324.77	-1.26246	0.00288454
NRK	120.134	303.966	-1.3385	0.00288801
C4orf19	4.41682	25.3989	-2.49382	0.00288962
MUC16	4.41682	25.3989	-2.49382	0.00288962
SERTM1	13.2333	48.9909	-1.87964	0.00289507
FANCA	1153.88	2742.1	-1.24872	0.00290484
FAM184A	444.143	1068.89	-1.26682	0.00290897
ZNF423	1088.85	2587.85	-1.24886	0.00291395
ATP2C2	33.0706	94.3601	-1.5096	0.00291647
SERPINE1	461.776	1107.91	-1.26238	0.00294151
NELL2	1319.19	3128.65	-1.24583	0.00294314
SLC2A3	15937	37572.9	-1.2373	0.00296555
ZNF253	276.628	670.548	-1.27707	0.00297174
TMEM177	439.735	1054.37	-1.26148	0.00297532
STEAP1	51.8058	139.729	-1.42959	0.00298199
TFAP4	364.794	877.432	-1.26596	0.00298588
TNRC6C	900.4	2137.79	-1.24738	0.00299313
KCNH6	46.2954	127.933	-1.46433	0.00301273
BUB1	3447.28	8119.26	-1.23586	0.0030548
PDCD11	2854.37	6721.89	-1.23566	0.00307454
LRFN2	16.5395	55.3426	-1.73584	0.00308402
NOS1AP	120.134	301.243	-1.32553	0.00309623
FAM83E	22.0499	67.1386	-1.60164	0.00313291
CDON	472.797	1126.96	-1.25296	0.00314384
WDR12	1064.61	2512.54	-1.23874	0.00315112
PEX5L	45.1934	124.304	-1.45752	0.00316723
LRP8	1853.69	4359.06	-1.23357	0.0031721
CHAF1B	665.659	1577.02	-1.24422	0.00317454
PPARGC1B	328.425	787.601	-1.26163	0.00320504
JADE3	495.94	1177.78	-1.24765	0.00322888
CACNA1E	33.0706	93.4527	-1.49568	0.00323344
ZNF273	407.775	971.8	-1.25267	0.00323643
KDM2B	2059.78	4832.72	-1.2303	0.003237
MN1	706.436	1670.48	-1.24151	0.0032372
ANKRD27	1361.07	3198.52	-1.2326	0.00324618
HMGN5	574.187	1360.16	-1.24403	0.00327359
ARFGEF1	2316.56	5427.05	-1.22815	0.00327568
B3GALT1	102.501	257.689	-1.3291	0.00331148
BCR	2527.06	5907.06	-1.22495	0.00334572
SMCO2	1.11076	13.6028	-3.48528	0.00334606
IL17REL	1.11076	13.6028	-3.48528	0.00334606
RLN1	1.11076	13.6028	-3.48528	0.00334606
GCN1	5802.41	13520.9	-1.22045	0.00339861
SUPT16H	7845.65	18275.6	-1.21994	0.00339926
NCAPG2	2517.14	5873.48	-1.2224	0.00341083
PTPN2	688.802	1620.58	-1.23422	0.00341197
E2F2	171.931	417.389	-1.27904	0.00341199
SLC6A6	4754.34	11076.4	-1.22016	0.0034167
PDGFA	383.529	911.005	-1.2479	0.00342751
PAK3	276.628	661.475	-1.25742	0.00343415
FAXC	231.443	556.218	-1.26461	0.00345599
FANCD2	1767.73	4124.96	-1.22243	0.0034565
TICRR	1124.12	2628.68	-1.22547	0.00346759
SYT16	13.2333	48.0835	-1.85274	0.0034764
DDX27	1389.72	3244.79	-1.22327	0.00347747
TTC27	494.838	1166.89	-1.23746	0.00349598
IL16	40.7851	111.6	-1.44984	0.00351014
CLIC5	2.21277	16.325	-2.82122	0.00351516
C1orf87	2.21277	17.2324	-2.89865	0.00351516
POTEI	2.21277	17.2324	-2.89865	0.00351516
KCNK13	2.21277	16.325	-2.82122	0.00351516
PCDHGA3	2.21277	17.2324	-2.89865	0.00351516
CXCR2	2.21277	17.2324	-2.89865	0.00351516
DDIAS	551.044	1295.74	-1.23338	0.00352492
SYTL2	144.38	353.872	-1.29274	0.00352728
PES1	1755.61	4088.66	-1.21961	0.00353143
NCL	24447.2	56690.6	-1.21343	0.00354447
CXADR	2529.26	5880.74	-1.21725	0.00354448
HYKK	29.7644	85.2862	-1.51535	0.00356246
PPM1B	1581.48	3680.34	-1.21851	0.0035785
GALNT8	33.0706	92.5453	-1.48162	0.00358536
ZNF730	285.445	679.622	-1.25122	0.00359489
DPPA2	22.0499	66.2312	-1.58205	0.00359568
PTPRR	7.72299	32.658	-2.06454	0.00360343
BOLL	7.72299	32.658	-2.06454	0.00360343
ANKRD35	9.92712	38.1023	-1.92868	0.00360547
SSTR5	9.92712	37.1949	-1.89403	0.00360547
RIMKLB	1957.29	4545.07	-1.21541	0.00362705
DDX54	1944.06	4508.78	-1.21362	0.00367674
ZDHHC12	272.22	647.864	-1.2506	0.00370765
FN3K	127.849	312.132	-1.28702	0.0037096
PABPC1	31090.5	71775.8	-1.20702	0.00371598
CECR2	2467.54	5711.06	-1.21065	0.0037265
MIPEP	427.612	1004.47	-1.23185	0.00374339
MRPL11	924.645	2149.58	-1.21699	0.00375031
ZNF134	1150.57	2669.51	-1.21415	0.00376668
TUBB4A	436.428	1024.43	-1.2308	0.00377307
PRKX	1547.32	3583.25	-1.21145	0.00377613
TBC1D14	1785.36	4122.23	-1.20716	0.00387174
ZNF57	132.257	322.113	-1.28355	0.00389949
TRIM56	541.125	1262.16	-1.22171	0.00390318
FLT3	4.41682	24.4915	-2.44161	0.00390492
LINGO3	4.41682	24.4915	-2.44161	0.00390492
TIAM2	179.646	430.999	-1.26204	0.0039096
CNNM2	505.859	1178.68	-1.2202	0.00394842
THEM5	35.2747	98.897	-1.48449	0.00396677
TENM2	35.2747	98.897	-1.48449	0.00396677
ZNF519	337.242	792.138	-1.23171	0.00396785
SEC14L6	11.0292	39.917	-1.84536	0.00398079
NUP205	5342.84	12266	-1.19897	0.00399454
LDLRAP1	412.183	963.633	-1.22499	0.00401528
MBTD1	1656.42	3811.91	-1.20239	0.00402482
CTGF	2423.46	5566.79	-1.19974	0.00404327
SORT1	1755.61	4036.03	-1.20092	0.00405803
GRIN2B	8.82505	34.4727	-1.95248	0.00406065
SLC7A1	3235.69	7422.39	-1.19779	0.00406881
PRDM10	544.431	1263.07	-1.21396	0.00410052
AVEN	179.646	428.277	-1.2529	0.00410365
MRPL3	1420.58	3264.76	-1.20044	0.00411563
CARD11	854.113	1971.74	-1.20687	0.00412264
TBX10	24.254	72.5829	-1.57715	0.00413993
PPM1J	331.732	775.805	-1.22542	0.00414539
PYGL	1100.98	2531.59	-1.20118	0.0041589
ABLIM1	1926.43	4416.23	-1.19684	0.00416556
IPO11	1086.65	2498.02	-1.20082	0.00417398
C2orf80	1.38778e-17	9.97327	-6.34389	0.00417417
FPR2	1.38778e-17	9.97327	-6.34389	0.00417417
TMEM45B	1.38778e-17	9.97327	-6.34389	0.00417417
ORM2	1.38778e-17	9.97327	-6.34389	0.00417417
TEX37	1.38778e-17	9.97327	-6.34389	0.00417417
RARRES1	1.38778e-17	9.97327	-6.34389	0.00417417
TMPRSS3	1.38778e-17	9.97327	-6.34389	0.00417417
CDH9	1.38778e-17	9.97327	-6.34389	0.00417417
NOTO	1.38778e-17	9.97327	-6.34389	0.00417417
UNC93A	1.38778e-17	9.97327	-6.34389	0.00417417
EDN3	1.38778e-17	9.97327	-6.34389	0.00417417
ZNF649	412.183	959.096	-1.21818	0.00419534
DFFA	1336.82	3066.95	-1.19794	0.00420679
DUSP16	1247.55	2860.97	-1.19734	0.004243
PRIM1	714.15	1646.89	-1.20533	0.00425632
TTBK1	25.3561	74.3976	-1.5489	0.00431386
SLC43A1	400.06	929.153	-1.21549	0.00432082
ERICH1	571.983	1318.42	-1.20462	0.00432778
ADCK1	174.136	414.666	-1.25124	0.00437317
ZNF544	823.255	1889.16	-1.19823	0.0043871
SH2D2A	84.8679	209.598	-1.30327	0.00439078
C21orf59	1167.1	2667.7	-1.19259	0.00441233
LARS2	1363.27	3110.5	-1.19002	0.0044539
PABPC3	14.3354	48.9909	-1.7652	0.00447239
FBXO27	152.094	363.853	-1.25782	0.00449097
BMP8B	44.0913	115.23	-1.38382	0.00451338
NUP160	2735.35	6215.57	-1.18413	0.00451931
GEMIN5	1337.92	3046.08	-1.1869	0.00456169
TIMM44	1160.49	2643.2	-1.18748	0.00458239
TARS	5024.35	11385.8	-1.18022	0.00459099
PTCHD1	73.8472	183.284	-1.31024	0.00461373
AUTS2	1451.44	3299.24	-1.1846	0.00461825
TMEM82	5.51887	26.3063	-2.23021	0.00462106
TLDC2	5.51887	26.3063	-2.23021	0.00462106
FBXW12	5.51887	26.3063	-2.23021	0.00462106
SPRYD4	173.034	407.407	-1.23492	0.00465124
DDX46	3625.82	8206.37	-1.17841	0.00467982
DUSP2	41.8872	110.693	-1.39972	0.00468092
RPS6KL1	131.155	314.854	-1.26274	0.00468726
NACC1	4272.73	9658.18	-1.17657	0.0047279
KCNK6	292.057	675.085	-1.20853	0.00472886
CYB5RL	225.933	526.274	-1.21954	0.00473015
LRFN4	849.705	1934.53	-1.18685	0.00473504
PHGDH	6649.9	15010.8	-1.17459	0.00476595
FAM84A	83.7659	205.968	-1.29692	0.00477216
TIMM8A	255.689	593.421	-1.21433	0.00479001
CNDP2	3207.03	7239.1	-1.17454	0.00482737
SLC13A4	39.683	105.249	-1.40481	0.00486701
JAKMIP1	112.42	270.392	-1.26538	0.00486896
FBXO41	667.863	1519.86	-1.18619	0.00487887
IKZF1	33.0706	89.8231	-1.43861	0.00489167
BHLHE41	62.8265	157.877	-1.3279	0.00491125
SLC6A3	11.0292	39.0096	-1.8123	0.00491367
ZNF766	547.737	1248.55	-1.18855	0.00491998
PEPD	938.972	2126.9	-1.17951	0.00493236
AEN	2340.81	5276.43	-1.17252	0.00494279
MED14OS	23.152	66.2312	-1.51205	0.00494375
RBM44	36.3768	98.897	-1.44024	0.00494678
PROCA1	299.772	690.511	-1.20352	0.00495003
RTN3	2805.88	6317.19	-1.1708	0.00497783
CIART	83.7659	204.153	-1.28416	0.00500901
TRAP1	4131.67	9287.06	-1.16848	0.00501838
PLEKHA7	397.856	909.19	-1.19213	0.00501956
CELSR2	1712.63	3859.09	-1.172	0.00502127
FAM13C	16.5395	52.6204	-1.66325	0.00503207
LZTS3	892.685	2018.92	-1.17727	0.00506433
ZPR1	858.521	1941.79	-1.17737	0.00508546
ZSWIM5	159.809	374.741	-1.22901	0.00512653
LOC100129083	8.82505	33.5653	-1.91414	0.00512978
SET	15877.5	35557.6	-1.16317	0.00514444
FAM81A	20.9478	61.6942	-1.55346	0.00522492
STIP1	7142.53	15977.2	-1.1615	0.00523801
TACSTD2	2.21277	15.4176	-2.7394	0.00524731
ABCC3	2.21277	15.4176	-2.7394	0.00524731
AQP11	31.9685	86.1936	-1.42792	0.00527857
HTR1B	31.9685	87.101	-1.443	0.00527857
OR10AG1	1.11076	12.6954	-3.38667	0.00528154
PCP4	4.41682	23.5841	-2.38744	0.00528628
KLHL35	4.41682	23.5841	-2.38744	0.00528628
CLUH	1838.26	4120.42	-1.1644	0.00528935
RGPD6	44.0913	113.415	-1.36094	0.00532973
PKN1	2443.3	5466.07	-1.16164	0.00534117
DIEXF	461.776	1045.3	-1.17847	0.00541097
NPM1	27642.1	61538.7	-1.15462	0.00546155
HSP90AB1	51254	114075	-1.15425	0.00546935
FKBP4	5319.7	11852.2	-1.15573	0.00548122
ZNF660	113.522	269.485	-1.24647	0.00549105
DTL	1314.78	2940.82	-1.16134	0.00549682
ENHO	171.931	398.333	-1.21165	0.00551668
LDOC1L	1037.06	2321.99	-1.16279	0.00552355
RGAG1	132.257	311.225	-1.23396	0.00555013
MED14	2421.26	5396.2	-1.15615	0.00555833
SLC5A6	1491.11	3329.18	-1.15873	0.00556333
ANKRD13B	759.335	1704.97	-1.16683	0.00557383
PRSS16	218.218	502.683	-1.20349	0.00558138
PRR14L	2667.02	5935.19	-1.15403	0.00562756
RRP1B	3081.4	6850.74	-1.15265	0.00566239
DYSF	286.547	652.401	-1.1867	0.00567757
QTRT2	850.807	1902.77	-1.16111	0.00570063
AJAP1	34.1727	92.5453	-1.43449	0.00571223
TYSND1	568.677	1276.68	-1.16657	0.00574228
GAN	198.381	456.406	-1.20162	0.00577636
HIVEP2	492.634	1107.91	-1.16908	0.00577672
GLI1	185.156	427.37	-1.20628	0.0058039
PHF5A	873.95	1949.96	-1.15773	0.00582178
PDP2	719.66	1607.88	-1.15965	0.00587155
DHX9	7678.13	16983.5	-1.14529	0.00588261
ACOT7	1577.07	3500.68	-1.15033	0.0058924
TUBB2A	2211.86	4902.58	-1.14824	0.00590052
GCDH	586.31	1312.07	-1.16197	0.00591858
BEX2	251.281	572.551	-1.18777	0.00591988
ICAM3	319.609	722.269	-1.17597	0.00593869
IPO5	11145.2	24610.9	-1.14286	0.00596774
CBX2	2225.09	4926.18	-1.14657	0.00597044
ANKS1B	36.3768	96.1748	-1.40003	0.00598456
THOP1	1800.79	3988.85	-1.1473	0.00598658
ATP13A2	1815.12	4018.79	-1.14665	0.00601217
ZNF74	1166	2586.94	-1.14961	0.0060221
SF3A3	2860.98	6319.92	-1.14337	0.00606332
UNC13B	1513.15	3350.05	-1.14657	0.006065
SH3BGRL2	622.678	1387.38	-1.15567	0.00611868
ZNF460	60.6224	149.71	-1.30277	0.00613097
TRIM37	1956.18	4319.14	-1.14266	0.00616778
LRRC8E	109.113	257.689	-1.23901	0.00617765
TGS1	1066.81	2361.91	-1.14657	0.00619028
MFSD2A	340.548	765.824	-1.16891	0.00621011
MID1IP1	2389.3	5268.26	-1.14071	0.00621137
DPP3	1153.88	2552.46	-1.14533	0.00621276
ZCWPW1	29.7644	80.7493	-1.43662	0.00621287
STUM	66.1327	162.414	-1.29489	0.00623017
EXO1	778.07	1727.65	-1.15073	0.00624454
UTP4	1362.17	3007.06	-1.14239	0.00628241
OSBPL1A	1344.53	2968.04	-1.14235	0.00628889
DHTKD1	1799.69	3967.07	-1.14028	0.00629385
MPV17L	44.0913	111.6	-1.3377	0.00629519
SYNJ2	427.612	955.467	-1.15971	0.00629542
SLFN13	789.091	1749.43	-1.14852	0.0063241
NLRX1	483.817	1077.06	-1.15439	0.00635241
PGAM5	1002.89	2214.01	-1.14241	0.0064039
PAICS	11040.5	24194.5	-1.13186	0.00645597
CDHR5	8.82505	32.658	-1.87476	0.00648527
MCM6	3467.12	7601.14	-1.13245	0.00652369
GJC1	3124.38	6848.92	-1.13228	0.00654698
THRAP3	5924.74	12972.8	-1.13066	0.00654914
CCDC77	652.434	1443.64	-1.14568	0.00656702
FAM86C1	352.671	787.601	-1.15891	0.00656895
FLAD1	1015.02	2233.97	-1.13803	0.00660008
GNAZ	373.61	832.97	-1.15651	0.00664267
MAD2L2	1637.68	3587.79	-1.13139	0.00673089
COL14A1	623.78	1376.49	-1.14176	0.00674298
SLC8A1	133.359	307.595	-1.20508	0.00677101
GNL3L	899.298	1977.18	-1.13648	0.00677423
PA2G4	5968.82	13011	-1.1242	0.0068554
WNT10B	6.62093	27.2136	-2.02118	0.00689176
C1orf167	6.62093	28.121	-2.06828	0.00689176
SOSTDC1	6.62093	27.2136	-2.02118	0.00689176
CCDC129	6.62093	28.121	-2.06828	0.00689176
USP9X	7291.31	15881.9	-1.12313	0.00689206
ZNF488	176.34	400.148	-1.18171	0.00691121
RCAN2	250.178	561.662	-1.16642	0.00692049
GINS4	972.034	2129.62	-1.13143	0.00693626
PNN	7356.33	16007.1	-1.12165	0.0069638
SERPINA10	16.5395	50.8056	-1.61274	0.0069849
USF3	688.802	1512.6	-1.13475	0.00700722
ST8SIA5	9.92712	34.4727	-1.78478	0.00701327
SMYD5	905.91	1983.53	-1.13054	0.00701777
ZSCAN16	128.951	295.799	-1.19715	0.0070187
AMER1	825.459	1809.31	-1.13208	0.00703257
SYNGAP1	3009.76	6550.39	-1.12191	0.00705184
GNL3	3256.63	7083.93	-1.12115	0.00707654
DACT2	84.8679	199.617	-1.23293	0.00709498
MAP7D2	51.8058	127.933	-1.30247	0.00712784
FNBP1L	3878.19	8425.95	-1.11943	0.00713677
ESF1	1127.43	2459.91	-1.1255	0.00715813
EIF3B	5814.53	12620.8	-1.11805	0.00716145
MISP	4.41682	22.6767	-2.33116	0.00716778
CFAP65	4.41682	22.6767	-2.33116	0.00716778
FGFR4	1730.26	3765.63	-1.12186	0.00718142
MAP2K6	1221.1	2661.35	-1.12391	0.00720321
CRHR1-IT1-CRHR1	247.974	552.589	-1.15569	0.00723499
IFNL2	1.38778e-17	9.06588	-6.20816	0.00724341
ART3	1.38778e-17	9.06588	-6.20816	0.00724341
RFX8	1.38778e-17	9.06588	-6.20816	0.00724341
TMC1	1.38778e-17	9.06588	-6.20816	0.00724341
CNTNAP5	1.38778e-17	9.06588	-6.20816	0.00724341
NGB	1.38778e-17	9.06588	-6.20816	0.00724341
SERPINB4	1.38778e-17	9.06588	-6.20816	0.00724341
ITK	1.38778e-17	9.06588	-6.20816	0.00724341
NLRP10	1.38778e-17	9.06588	-6.20816	0.00724341
SSTR3	1.38778e-17	9.06588	-6.20816	0.00724341
CR1	1.38778e-17	9.06588	-6.20816	0.00724341
TRPM1	1.38778e-17	9.06588	-6.20816	0.00724341
CCR4	1.38778e-17	9.06588	-6.20816	0.00724341
ASTL	1.38778e-17	9.06588	-6.20816	0.00724341
DEGS2	1.38778e-17	9.06588	-6.20816	0.00724341
GC	1.38778e-17	9.06588	-6.20816	0.00724341
SPATA31C1	1.38778e-17	9.06588	-6.20816	0.00724341
CD86	1.38778e-17	9.06588	-6.20816	0.00724341
COL20A1	1.38778e-17	9.06588	-6.20816	0.00724341
C19orf48	1357.76	2954.43	-1.12159	0.00727768
ALDOC	975.341	2125.99	-1.12408	0.00730222
[truncated: 308 more rows]

## Sheet: supplementary table3
Table S3. up-regulated genes in crotonate treated hEPS cells
Gene	Cr treated	untreated	log2FoldChange	PValue
MMP9	685	10	6.57229	1.65e-13
LEFTY2	28196.8	639.39	5.95735	1.75e-13
CMKLR1	202	1	7.95703	6.12e-13
CER1	22833	602	5.73986	7.66e-13
EBI3	236	4	6.32646	3.35e-11
IFI27	2310	89	5.19063	5.1e-11
TFF1	156	2	6.67954	7.08e-11
NR0B1	104	1	6.99996	2.78e-10
LEFTY1	16060.2	1017.61	4.47502	2.96e-09
TNFSF9	459	24	4.74394	3.58e-09
RTBDN	73	1	6.48996	6.4e-09
HHEX	327	17	4.74877	6.44e-09
CXCR5	72.1	0	9.44262	7.08e-09
TNF	171	8	4.88758	1.43e-08
ARHGAP40	233	12	4.75738	1.55e-08
SOX18	150	7	4.88762	1.88e-08
RSC1A1	64.26	0	9.27679	2.04e-08
RFPL2	147	6	5.07597	2.19e-08
ELOVL2	1019	76	4.23737	2.53e-08
DHRS2	543	39	4.28927	2.71e-08
COL7A1	2720	224	4.09614	3.8e-08
CILP	92	3	5.36655	4.3e-08
FOXI1	106	4	5.17252	4.62e-08
DNMT3L	72.78	2.19	5.45833	5.84e-08
SPP1	910	75	4.09324	6.14e-08
TNFSF14	72	2	5.56518	6.44e-08
IFI44L	741	62	4.07092	7.93e-08
EEF1A2	1073	96	3.9754	1.02e-07
NTS	3850	357	3.9253	1.01e-07
LHX1	381	31	4.10804	1.32e-07
CD300E	93	4	4.98395	1.37e-07
CCL2	1222	115	3.90281	1.48e-07
SAMD9	945	91	3.8692	2.05e-07
SLC34A2	111	7	4.45357	2.52e-07
LTB	111	7	4.45357	2.52e-07
MAGED4	44.93	0	8.76155	3.45e-07
C4orf50	106	7	4.38713	3.74e-07
PHLDA2	684	70	3.78076	3.85e-07
CXCL1	68	3	4.93102	5.25e-07
ADAMTS4	937	103	3.6785	6.02e-07
CBR3	161	14	4.00449	7.01e-07
SEMG1	53	2	5.12392	8.42e-07
ECM1	1554	182	3.5879	8.92e-07
SMIM11A	52.14	1.07	5.91975	9.57e-07
BHLHE40	1733	207	3.55962	1.02e-06
ADGRF2	113	9	4.12331	1.13e-06
RAB17	983	119	3.5396	1.36e-06
LAMP3	167	16.02	3.86467	1.42e-06
MUC4	391	44	3.64217	1.44e-06
AHNAK2	1292.89	162.84	3.48288	1.72e-06
DKK4	295	34	3.60641	2.02e-06
NPPB	1024	133	3.43826	2.4e-06
LGALS12	498	62	3.49769	2.45e-06
BATF3	84	6	4.26938	2.52e-06
TMEM119	137	14	3.77176	2.63e-06
TRPV2	155	16	3.75895	2.61e-06
SLC16A3	871.32	115.05	3.41427	2.7e-06
CLIC6	363	44	3.53501	2.67e-06
GRIN2D	547	71	3.43794	2.92e-06
DACT2	312	39	3.49007	3.23e-06
TINAGL1	130	13	3.80193	3.96e-06
LAPTM5	53	3	4.5721	3.95e-06
CXCL5	62	4	4.39979	3.85e-06
SERPINB9	12143.1	1747.88	3.29134	3.98e-06
SYNM	633	86	3.37257	4.04e-06
SERPINE1	1385	195	3.32235	4.16e-06
EHD2	1253	178	3.30936	4.4e-06
CFLAR	1522.79	219.07	3.29137	4.78e-06
DOC2B	208	25	3.54387	4.96e-06
IL18R1	51	3	4.51672	5.07e-06
GIPR	42	2	4.78905	5.15e-06
GATA6	3890	589	3.2181	6.47e-06
AC005261.5	74.9	6.36	4.02205	6.41e-06
STMN2	3723	566	3.21224	6.64e-06
ACKR3	1026	153	3.23918	6.85e-06
SYNPO	940	140	3.24087	6.91e-06
CXCL2	167	21	3.47726	7.57e-06
AC068491.4	39	1	5.58732	8.23e-06
IL1A	56	4	4.25321	8.36e-06
FOXS1	87	9	3.74647	8.78e-06
TNS4	64	5	4.13381	8.88e-06
MOBP	834	128	3.19742	9.15e-06
TP53TG5	28.97	0	8.13026	9.48e-06
OSGIN1	152	19	3.48491	1.06e-05
CCR7	181	24	3.40193	1.1e-05
ACVRL1	77	8	3.73758	1.11e-05
TRPM2	38	2	4.64504	1.14e-05
AC026362.2	38	1	5.54994	1.14e-05
PIK3R6	28	0	8.08131	1.17e-05
2022-03-04	164	22	3.38446	1.23e-05
DSCAM	185	25	3.37491	1.26e-05
KCNJ5	45	3	4.33654	1.29e-05
UAP1L1	277	41	3.24658	1.32e-05
ABI3	177	24	3.36971	1.33e-05
AC116366.3	27.64	0	8.06271	1.45e-05
LOXL4	287	43	3.22925	1.48e-05
ESAM	60	5	4.04085	1.5e-05
GP6	36	1	5.47216	1.59e-05
F12	36	1	5.47216	1.59e-05
TMBIM1	661	107	3.12028	1.58e-05
IER3	7673	1305	3.05058	1.57e-05
ITLN2	165	23	3.32951	1.66e-05
SYNE3	214	31	3.27617	1.65e-05
LDLRAD4	198	29	3.25986	1.79e-05
SYT4	394	64	3.11412	1.9e-05
S1PR5	65	6	3.89995	1.97e-05
COL5A2	10187	1784	3.00842	1.98e-05
KCNK6	256	39.5	3.18646	2.01e-05
SULT1A4	146.61	21.09	3.28339	2.11e-05
WFDC2	829	142	3.03916	2.18e-05
SFN	152	22	3.27491	2.21e-05
PTPRH	34	2	4.48504	2.25e-05
SLC36A2	26	0	7.9748	2.25e-05
LGALS1	3792	674	2.98685	2.33e-05
OASL	726	125	3.03155	2.41e-05
PRDM1	1627	289	2.98742	2.52e-05
TGFB1	3155	566	2.97343	2.53e-05
CXCL8	49	4	4.06095	2.5e-05
MYCT1	55	5	3.91555	2.61e-05
GABRA1	41	3	4.20256	2.65e-05
CREB5	260	42	3.1206	2.66e-05
IL32	604	106	3.00373	2.98e-05
PDLIM3	314	53	3.05819	3e-05
IGFBP6	1140	207	2.95543	3.19e-05
STC1	1200	219	2.94818	3.27e-05
LIPH	113	16	3.30336	3.27e-05
CTSF	47	4	4.00095	3.24e-05
IL11	125	18	3.28037	3.31e-05
TLR6	24	0	7.8598	3.57e-05
AP001972.5	1271	236	2.92332	3.65e-05
TMEM200B	341.19	59.79	3.0045	3.9e-05
VGF	1319	248	2.90528	3.98e-05
SULT1C4	109	16	3.25142	4.12e-05
APOBEC3D	189.56	31	3.1013	4.26e-05
FZD5	8995	1740	2.86492	4.35e-05
OLR1	23	0	7.79867	4.53e-05
AC092143.1	23.66	0	7.83931	4.53e-05
PTHLH	31	2	4.35219	4.69e-05
OAS3	3349	651	2.85771	4.74e-05
SLC22A1	31	2	4.35219	4.69e-05
EXOC3L2	95	14	3.24407	4.74e-05
BRDT	70	9	3.43323	4.96e-05
BHLHE22	57	6	3.7108	5.01e-05
TDRD7	921	177	2.87341	5.2e-05
CASQ1	63	8	3.44851	5.25e-05
PLP2	202	35	3.01864	5.31e-05
DES	452	85	2.90363	5.4e-05
KRT15	22	0	7.73484	5.79e-05
PAG1	282	52	2.93058	5.88e-05
PLXND1	3539	709	2.81421	5.97e-05
SEZ6L	468	89	2.88757	6.14e-05
COL6A3	263	48	2.94512	6.17e-05
SOX17	5607	1133	2.80191	6.16e-05
IL2RB	121	19	3.1561	6.28e-05
PTGER4	103	16	3.16981	6.26e-05
RAB37	174	30	3.02488	6.26e-05
FGD5	995	198	2.82327	6.47e-05
RASGRP3	91	14	3.18208	6.66e-05
ENTPD2	29	1	5.16122	6.91e-05
GAL	2652	544	2.78006	7.29e-05
OAS2	1749	358	2.78298	7.4e-05
CD70	42	4	3.83906	7.38e-05
GPR78	21.69	0	7.71446	7.45e-05
TOR4A	491	97	2.83278	7.43e-05
GP1BB	21.38	0	7.69379	7.45e-05
CAV2	265	49.99	2.89762	8e-05
KLK6	35	3	3.97491	8.03e-05
RNF223	35	3	3.97491	8.03e-05
GSC	845	173	2.78212	8.29e-05
VWF	326	63	2.86355	8.33e-05
KLF2	545	110	2.8021	8.42e-05
MLPH	41	4	3.80438	8.52e-05
S1PR3	4030.62	850.9	2.73872	8.8e-05
TCEAL7	58	8	3.32941	9.66e-05
TRPA1	368	74	2.80665	9.93e-05
SLC40A1	317	63	2.82317	0.000101543
GIPC3	86	13	3.20641	0.00010162
KCNF1	222	43	2.85891	0.000107593
TMEM54	118	21	2.97657	0.000110627
CFD	33	3	3.89028	0.000112765
S100A14	39	4	3.73242	0.00011434
JAKMIP1	317	65	2.77819	0.000115523
SH2D3A	160	30	2.90394	0.000119117
CCDC81	56	8	3.27888	0.000119357
ITGAX	67	10	3.22043	0.000121544
MATN4	20	0	7.59801	0.000125561
HELZ2	4709	1042	2.67088	0.000124695
AP000295.1	50.25	5.89	3.55536	0.000124037
UCN2	27	1	5.0585	0.000127312
HKDC1	27	1	5.0585	0.000127312
ARRB1	1516	333	2.68113	0.000128018
DCLK3	115	21	2.93945	0.000129775
SPSB1	326	68	2.75361	0.000137814
LAMC3	2218	496	2.65548	0.000140397
KLF5	420	89	2.73149	0.000139295
FOXQ1	578	125	2.7027	0.000140074
CD74	396	85	2.71285	0.000148362
SLC52A3	1590	357	2.64952	0.000148887
BDKRB2	499	109	2.68806	0.000150194
PHOSPHO1	38	4	3.69505	0.000154728
POTEI	96.43	17.59	2.93932	0.000155252
MISP	26	1	5.00427	0.000157376
NOX4	179	36	2.80386	0.000161988
DDX60L	499	110	2.67491	0.000162261
IL1RL1	19	0	7.5244	0.000164799
MYOG	19	0	7.5244	0.000164799
CRIP1	276	59	2.71784	0.000168013
MIXL1	5328	1231	2.60861	0.000170366
CXCL3	59	9	3.18699	0.000171134
OLFML2A	1201	274	2.62633	0.000172618
HLA-B	6011.87	1393.44	2.60402	0.000174012
COL5A3	233	49	2.74081	0.000177924
PKHD1L1	37	4	3.65668	0.000180606
C3	293	64	2.68696	0.000184367
XAF1	298	65	2.68905	0.000184465
RUNX3	58	9	3.16237	0.000189466
ITGA9	651	148	2.63085	0.000188822
RGCC	31	3	3.80038	0.000191901
ADAM19	3906	915	2.58864	0.00019212
ADGRF4	25	1	4.94791	0.000195424
PLXNA2	4748	1124	2.57351	0.000204609
GDF15	1712	402	2.58496	0.000205744
CLDN4	288	64	2.66214	0.000209494
INPP4B	62	10	3.10872	0.000212047
FAM20A	2276	538	2.57548	0.000213087
ADGRE5	321.8	71.9	2.65462	0.000215413
SLC35F3	311	69	2.66466	0.000216274
PLAU	395	90	2.62688	0.000220403
ST6GALNAC2	176.98	37.78	2.71815	0.000221229
ECSCR	51	8	3.14421	0.000231473
PIK3R5	485	112	2.6079	0.000233865
POMK	303	68	2.64809	0.000234956
TFPI2	425	98	2.6098	0.000237399
ANKRD1	902	214	2.56968	0.00024408
RRAD	125	25	2.8097	0.000243362
CLDN7	335.98	77	2.61814	0.000242846
GPR39	125.55	25.65	2.77921	0.000243362
ALS2CL	86	16	2.90986	0.000245978
NLRP7	35	4	3.57674	0.000247831
ENG	124	26	2.74186	0.000255415
KCNK12	193	42	2.69089	0.00025527
KRT17	434	101	2.59658	0.000259965
CDKN2B	207	46	2.66105	0.000257705
PDZD7	55	9	3.08589	0.000258681
NCR1	45	6	3.37046	0.000259049
TRIM38	85	16	2.89301	0.000263781
CD177	317	73	2.61109	0.000265203
IL6R	331	77	2.5966	0.000271156
DLC1	1615	393	2.53347	0.000271281
MELTF	287	66	2.61283	0.000274295
PMEPA1	1742	426	2.5264	0.000275324
TBXA2R	113	23.01	2.78316	0.000289835
TBX1	17	0	7.36486	0.000290613
ZNF460	194.1	43.64	2.64401	0.000286946
PLXNA4	252	58	2.61125	0.000288016
PCP4L1	17	0	7.36486	0.000290613
CDC42EP5	39	5	3.4207	0.000295197
APOBEC3G	136	29	2.71831	0.000296192
HSH2D	23	1	4.82814	0.000305695
IFI16	1232	304	2.51327	0.000309482
ADORA2A	143.38	31.13	2.69273	0.00032643
TRIM47	181	41	2.63297	0.000334309
HES4	1523	384	2.48227	0.000349792
MYOCD	53	9	3.03255	0.000356572
SPOCK1	480	118	2.51776	0.000361107
PLCXD3	239	56	2.58536	0.000363251
MCAM	1519	386	2.47099	0.000371395
FAM83F	339	82	2.54045	0.000375343
UPK1B	22	2	3.8594	0.000385253
POU2F3	22	2	3.8594	0.000385253
HSPB8	576	144	2.49378	0.000387867
FAM196B	22	1	4.7643	0.000385253
AC067968.1	16.82	0.35	5.58687	0.000390825
AC008581.2	16.55	0	7.32639	0.000390825
AC004593.3	16.34	0	7.30809	0.000390825
PRSS12	145	32	2.66935	0.000393558
CDK5R2	93	20	2.70332	0.000416033
KCNB2	56	10	2.96214	0.000422388
PIK3CD	503	128	2.46805	0.000441249
TLE2	129	29	2.64214	0.000443798
EID3	60	11	2.92588	0.000443706
C19orf66	402.73	101	2.48873	0.000450969
MYRIP	186	45	2.53842	0.000467535
S100A3	46	7	3.18461	0.000469533
CDR1	109	24	2.67082	0.000481091
TAGLN2	10822	2890	2.39975	0.00048467
SLFN5	1320	348	2.41787	0.000490412
SLC2A14	72.91	14.68	2.795	0.000492871
RASL10A	41	6	3.23648	0.000499278
IFI30	361.33	92.09	2.46531	0.000500745
PYY	64	12	2.89489	0.000505369
KCNH7	16	0	7.27794	0.000530405
GOLGA8K	15.21	0	7.20538	0.000530405
DSC3	116	27	2.59158	0.00054842
TMCC3	124	29	2.58515	0.000559394
PROSER2	294	75	2.46354	0.000570057
BSPRY	137	32	2.58753	0.000573277
PTAFR	58	11	2.87706	0.000592004
ANO9	58	11	2.87706	0.000592004
OAS1	735	198	2.38637	0.000602207
ANGPT4	26	3	3.54755	0.000608346
IL6	26	3	3.54755	0.000608346
TM6SF1	25.33	2.68	3.66478	0.000608346
CRHBP	26	3	3.54755	0.000608346
TMEM130	44	7	3.12063	0.000600932
C9orf47	170.38	42.1	2.50773	0.000600033
ACSM4	26	3	3.54755	0.000608346
EPSTI1	759	205	2.38263	0.000614901
EGF	376	99	2.41849	0.000617425
LAMB3	21	2	3.79261	0.000621965
AC007608.4	21	2	3.79261	0.000621965
CRLF1	109	25	2.61227	0.00063462
CXCR4	1054	288	2.36613	0.000635227
ATXN1	246	63	2.45748	0.000648184
TNC	9871	2749	2.33921	0.000652998
PLPP4	61	12	2.82574	0.000663375
DUSP8	478	129	2.3833	0.000667851
ICAM1	418	112	2.39347	0.00067207
PDE4D	448	120	2.39403	0.000674236
CD48	418	112	2.39347	0.00067207
PPP1R14A	329	87	2.41202	0.000675029
GATA4	1809	503	2.34121	0.000682994
TMEM154	175	45	2.45052	0.000713252
ARHGEF15	200	52	2.4351	0.00071354
FAM83A	15	0	7.18545	0.000726851
FMN2	497	136	2.36338	0.000735632
TRIB3	559	154	2.3538	0.000739859
ZAP70	81	18	2.65508	0.000742351
TSPEAR	115	28	2.52691	0.000743891
ABHD12B	38	6	3.12714	0.000755559
GPR37	336	91	2.37764	0.000763023
PLEKHA2	43	7	3.08754	0.000773646
PGF	235	62	2.41454	0.000787051
HLA-F	102	24	2.57515	0.000787285
SYNPR	20	1	4.62748	0.000797167
LONRF3	72	16	2.65386	0.000798534
BATF2	130	32	2.51193	0.000810138
EPPK1	2125	607	2.3024	0.000819882
XKR4	105	25.91	2.5071	0.000829044
ADAMTSL4	282	77	2.36554	0.000838959
TNR	33	5	3.18039	0.000851461
APOBEC3B	153.94	39.92	2.43787	0.000857139
CCKBR	2994	864	2.28776	0.00086013
RAC2	260	70	2.38564	0.000869162
ZYG11A	157	41	2.42787	0.000884879
LMNTD1	24	3	3.43255	0.000921321
FGF17	2183	634	2.27848	0.000920151
SHB	1100	318	2.28486	0.00092705
DTX3L	1392	405.01	2.2757	0.000961021
ELF3	409	116	2.31151	0.000965181
CSDC2	147	38	2.44221	0.000966465
KREMEN2	598	171.95	2.29217	0.000971104
SLC46A3	82	20	2.52192	0.000972173
MATN3	1100	320	2.27582	0.000975086
TOX2	175	47	2.38798	0.00098359
KLC3	45	9.02	2.79383	0.000994699
APOL3	41	7	3.019	0.00100214
ADGRL4	14	0	7.08663	0.00100641
EVI2B	14	0	7.08663	0.00100641
CASP8	210	57	2.37336	0.00100991
HES2	19	1	4.55387	0.00102803
CHRNA1	19	1	4.55387	0.00102803
CDH22	19	2	3.64896	0.00102803
PLD1	102	25	2.51661	0.00103169
HCK	145	38	2.42246	0.00104444
PARP12	602	175	2.27644	0.00106123
TNFAIP3	520	151	2.27784	0.0010936
APOBEC3F	143.5	39	2.37013	0.00112934
GATA3	281	80	2.30538	0.00114659
ANKRD33B	744	220	2.25203	0.00114685
LGALS9	40	8	2.79452	0.00114329
NFIC	657	194	2.25396	0.00116171
OVCH2	36	6	3.04936	0.00116281
DIO3	449	131	2.27086	0.0011684
ALOX5	52	11	2.71982	0.00119786
IFI6	7242	2199	2.21445	0.0011924
NXPH4	52	11	2.71982	0.00119786
SYT17	228	65	2.30292	0.00121545
MYO1F	99	25	2.47358	0.00121915
ALPK3	48	10	2.74019	0.00123081
FOSL1	243	69	2.30884	0.00122981
ACHE	466	138	2.24944	0.00127044
OSMR	493	146.01	2.24937	0.0012725
ACOX3	798	240	2.22765	0.0012779
MX1	2714	829	2.20576	0.00127998
LRG1	67	16.02	2.5484	0.00128706
SCARF1	39	7	2.94704	0.00130646
SNAP25	39	8	2.75809	0.00130646
SLC6A17	39	7	2.94704	0.00130646
ADGRE2	17.74	1.1	4.33476	0.00133434
DPPA2	18	1	4.4763	0.00133434
DRGX	18	2	3.5714	0.00133434
TAP1	921	280	2.21217	0.00132086
NATD1	1707	523	2.20125	0.00133248
CYP26A1	6297	1946	2.18905	0.00134619
RAB31	1255	384	2.20306	0.00135505
ITGA3	1279	392	2.20066	0.00137219
LCK	197	56	2.30668	0.00138492
IP6K3	86	22	2.454	0.00138778
CYGB	101	27	2.392	0.00140811
UBE2F-SCLY	12.87	0	6.96614	0.00140897
ADGRG7	22	3	3.30758	0.0014195
NLRP12	104	28	2.38199	0.00144967
CNGA4	112	30	2.38977	0.00145365
PTPRN	361	108	2.23442	0.00148762
TFCP2L1	100	27	2.37766	0.00148753
FGFRL1	1249	387	2.18493	0.0014874
IL17RA	1027	318	2.18581	0.0014744
ANKRD34A	92	24	2.42645	0.00148454
GPR4	38	8	2.72071	0.00149543
TNFRSF9	58	13	2.63897	0.0015026
KIFC3	885	274	2.18589	0.00150146
CORO2A	1539	480	2.17553	0.00151939
NTN1	1020	318	2.17594	0.00154955
MAMDC2	137	39	2.30331	0.00155266
C1QL4	61	15	2.50729	0.00157806
ANXA1	433	132	2.20756	0.00158143
IGFBPL1	1154	361	2.1711	0.00159502
MCTP2	49	11	2.63426	0.00164425
SP100	158	45	2.30318	0.00165427
CSRNP1	2119	674	2.14731	0.00168731
NBL1	353.91	108.85	2.19451	0.00168633
EFHD1	313	95	2.21341	0.00170311
LZTS1	1296	411	2.15144	0.00171952
PPP1R16B	253	76	2.22787	0.00172657
PSMB9	60	15	2.48348	0.00172341
CYP3A5	17	2	3.48942	0.00174368
LRRC38	17	1	4.39432	0.00174368
EVPL	17	2	3.48942	0.00174368
HLA-DRA	17	1	4.39432	0.00174368
PARP10	722	229	2.15092	0.0017889
SLC5A9	130	37	2.30336	0.00179915
PPP1R13L	992	316	2.14488	0.00181797
PDGFB	185	55	2.24199	0.00182927
GLIPR1	115.41	32.22	2.33049	0.00184138
CASP10	263.99	80.65	2.20368	0.00189867

## Sheet: supplementary table4
Table S4. down-regulated genes in crotonate treated hEPS cells
Gene	Cr treated	untreated	log2FoldChange	PValue
MSANTD3-TMEFF1	0	615.84	-12.0404	3.52328e-16
HES3	7	955	-6.57601	3.71378e-13
OLIG3	15	1085	-5.67185	1.28796e-11
SOX1	1	209	-7.07095	5.50601e-10
AC087190.3	0	118.59	-9.66525	1.59179e-09
AC114546.3	0	119.1	-9.67143	1.59179e-09
DAZL	0	96	-9.36079	9.61643e-09
CDH9	0	90	-9.26783	1.82837e-08
ASCL1	2	161	-5.76427	2.22778e-08
GDPD2	25	701	-4.30875	3.54599e-08
AL669918.1	0	69.33	-8.89208	1.46828e-07
AMIGO3	0	68.72	-8.87936	1.6842e-07
IDO1	0	57	-8.61022	6.35441e-07
RFX4	24	472	-3.79692	8.61146e-07
AC090984.1	0	54.76	-8.55253	8.75702e-07
SENP3-EIF4A1	0	51.62	-8.46757	1.4456e-06
LRRC3B	1	74	-5.57488	3.48888e-06
WNT1	19	323	-3.58527	3.90873e-06
HABP2	7	157	-3.97239	4.21351e-06
AC010132.3	0	44.53	-8.25507	4.27844e-06
AC093010.3	0	45.08	-8.27272	4.27844e-06
FGF3	2	84	-4.82687	4.77437e-06
EGR4	59	849	-3.34971	5.37136e-06
AGTR2	4	99	-4.09955	9.1922e-06
MAP6	27	391	-3.35616	1.02102e-05
GALP	1	64	-5.36587	1.12192e-05
WNT8B	26	362	-3.29926	1.20842e-05
RPS10-NUDT3	1.05	61.97	-5.25556	1.28863e-05
FGB	0	38	-8.0271	1.44592e-05
OTX1	8	143	-3.64777	1.57077e-05
HOXB1	27	366	-3.26087	1.7249e-05
C5orf38	25	328	-3.21338	2.12366e-05
BTBD17	55	647	-3.05888	2.7475e-05
CLEC10A	0	33	-7.82441	3.56805e-05
C16orf89	4	82	-3.82819	3.63588e-05
WNT7B	4	82	-3.82819	3.63588e-05
SMIM11B	10.86	150.93	-3.28948	4.36665e-05
TTR	0	31	-7.73462	4.53239e-05
CUZD1	10	142	-3.31943	4.53918e-05
MMRN1	19	236	-3.13277	4.77645e-05
EFCC1	9	130	-3.34254	5.42037e-05
NPAS4	46	491	-2.91821	6.33722e-05
PTPRO	2	59	-4.31826	6.40524e-05
PRMT8	5	80	-3.47802	9.65848e-05
BLOC1S5-TXNDC5	0	28.29	-7.60329	9.63608e-05
AC233723.2	0	28	-7.5885	9.63608e-05
CNTN2	54	539	-2.82189	0.000100297
ATOH1	0	27	-7.53631	0.000125561
COL9A1	75	699	-2.72365	0.000144245
GDF7	25	254	-2.8447	0.000146123
SOX21	57	533	-2.72789	0.000149344
FGFBP3	312	2734	-2.63601	0.000160178
HSPE1-MOB4	0	25.45	-7.45149	0.000164799
MTTP	2	51	-4.1086	0.000180606
ELMOD1	3	58	-3.73261	0.000193372
CBLN1	35	326	-2.72084	0.000214113
MEDAG	0	24	-7.36736	0.00021796
FAM181A	4	64	-3.47136	0.000228285
EGR2	80	682	-2.59515	0.000251742
LMX1A	23	221	-2.76382	0.000260656
IRX2	284	2336	-2.54465	0.000260359
HOXA2	5	68	-3.24401	0.000291475
NEUROD4	0	23	-7.30634	0.000290613
AL162417.1	0	23.06	-7.31007	0.000290613
FOXB2	7	87	-3.1218	0.000335113
ABI3BP	6	80	-3.21988	0.000345287
CHURC1-FNTB	0	22.28	-7.26075	0.000390825
NEUROG1	0	22	-7.24262	0.000390825
APELA	13	131	-2.82814	0.000390798
ADCYAP1R1	34	293	-2.60863	0.000395907
HTR7	7	85	-3.0883	0.000403738
C6orf141	21	187	-2.65361	0.000431518
RSPO3	99	768	-2.45938	0.000480273
VGLL3	93	717	-2.45037	0.000509382
CXCL12	82	634	-2.45431	0.000522529
TTYH1	200	1498	-2.40937	0.00053211
AFP	3	49	-3.49	0.000533686
NLGN3	121	912	-2.41804	0.000551851
PAPLN	93	706	-2.42807	0.000572909
RHBDL3	39	313	-2.50647	0.000592416
GRB14	66	494	-2.40715	0.000711831
SCN4B	7	78	-2.96453	0.000720674
RSPO2	10	96	-2.75535	0.000736227
GTF2IRD2	6.97	76.2	-2.93702	0.00079624
C7orf55-LUC7L2	28.33	223.58	-2.48107	0.000793797
NECAB2	30	235	-2.47056	0.00081755
LINGO1	268	1874	-2.31038	0.000833566
SLX1A	32.37	250.91	-2.45568	0.000836675
XK	10	93	-2.70962	0.000868155
AKR1D1	1	33	-4.41336	0.000921321
DLL1	43	321	-2.40236	0.000936842
AC008575.1	0	19.07	-7.03789	0.00100641
CRB2	305	2046	-2.25055	0.00109534
MAB21L2	30	224	-2.40144	0.001119
F2	1	32	-4.36916	0.00114105
TIGD3	2	38	-3.68551	0.00117558
LRP2	164	1097	-2.24609	0.00118619
CAMKV	169	1129	-2.24427	0.00119317
HESX1	1	24	-3.95631	0.00133434
CEND1	10	87	-2.61356	0.00132588
MYBPC1	4	48	-3.05742	0.00134785
VAT1L	965	6165	-2.18039	0.00141581
AC058822.1	1.27	30.4	-3.9798	0.00141951
EN1	7	69	-2.78801	0.00147798
FEZF1	17	134	-2.47643	0.00152931
NTRK2	17	134	-2.47643	0.00152931
TMEM132E	12	101	-2.56793	0.00152374
LRRC4	77	504	-2.21398	0.00167072
WNT3A	94	606	-2.19236	0.00171872
HTR3A	8	73	-2.67913	0.00173281

## Sheet: supplementary table5
Table S5. Large-scale analysis of lysine crotonylated proteins in crotonate treated pluripotent stem cells
Peptide	-10lgP	Mass	Length	ppm	m/z	RT	Accession	Annotation
								GO Molecular function,MF	GO Biological process,BP	GO cellular component,CC
HQGVMVGMGQK(+68.03)DSYVGDEAQSK	59.77	2418.09	22	1.3	807.04	31.23	P60709|ACTB_HUMAN:P63261|ACTG_HUMAN:P68133|ACTS_HUMAN	ATP binding, protein kinase binding, identical protein binding, protein binding, Tat protein binding, structural constituent of postsynaptic actin cytoskeleton, nucleosomal DNA binding, tau protein binding, kinesin binding, structural constituent of cytoskeleton, nitric-oxide synthase binding	histone H4 acetylation, histone H2A acetylation, positive regulation of double-strand break repair via homologous recombination, negative regulation of protein binding, regulation of cyclin-dependent protein serine/threonine kinase activity, regulation of norepinephrine uptake, chromatin remodeling, synaptic vesicle endocytosis, axonogenesis, apical protein localization, postsynaptic actin cytosk…	NuA4 histone acetyltransferase complex, synapse, nucleoplasm, tight junction, presynapse, extracellular exosome, postsynaptic actin cytoskeleton, focal adhesion, apical junction complex, blood microparticle, actin cytoskeleton, cytosol, glutamatergic synapse, ribonucleoprotein complex, axon, lamellipodium, cortical cytoskeleton, cytoplasmic ribonucleoprotein granule, nucleosome, actin filament, c…
DVNAAIATIK(+68.03)TK	56.52	1311.74	12	-1.5	656.876	38.24	Q9BQE3|TBA1C_HUMAN:P68363|TBA1B_HUMAN:Q71U36|TBA1A_HUMAN:Q13748|TBA3C_HUMAN	GTP binding, protein binding, GTPase activity, structural molecule activity, structural constituent of cytoskeleton	cell division, cytoskeleton organization, cytoskeleton-dependent intracellular transport, microtubule cytoskeleton organization, mitotic cell cycle, microtubule-based process	nucleus, microtubule cytoskeleton, cytoplasm, membrane raft, vesicle, cytoplasmic microtubule, microtubule
LPLQDVYK(+68.03)IGGIGTVPVGR	56.43	2049.16	19	0.9	1025.59	47.64	P68104|EF1A1_HUMAN:Q5VTE0|EF1A3_HUMAN	GTP binding, protein kinase binding, calmodulin binding, RNA binding, protein binding, translation elongation factor activity, GTPase activity, tRNA binding, kinase binding	cellular response to epidermal growth factor stimulus, regulation of D-erythro-sphingosine kinase activity, translational elongation, translation, regulation of chaperone-mediated autophagy	extracellular region, nucleolus, eukaryotic translation elongation factor 1 complex, plasma membrane, ficolin-1-rich granule lumen, nucleus, extracellular space, extracellular exosome, cytoplasmic side of lysosomal membrane, cytoplasm, membrane, cytosol, ruffle membrane, secretory granule lumen, cortical actin cytoskeleton
IGAEVYHNLK(+68.03)NVIK	55.1	1664.92	14	-6	555.979	37.69	P06733|ENOA_HUMAN	magnesium ion binding, transcription corepressor binding, phosphopyruvate hydratase activity, RNA binding, protein binding, protein homodimerization activity, transcription corepressor activity, cadherin binding, GTPase binding, RNA polymerase II transcription regulatory region sequence-specific DNA binding, DNA-binding transcription repressor activity, RNA polymerase II-specific	negative regulation of transcription by RNA polymerase II, negative regulation of transcription, DNA-templated, negative regulation of cell growth, negative regulation of hypoxia-induced intrinsic apoptotic signaling pathway, positive regulation of ATP biosynthetic process, glycolytic process, positive regulation of plasminogen activation, response to virus, positive regulation of muscle contract…	nucleus, extracellular space, extracellular exosome, cytoplasm, cell cortex, membrane, cytosol, nuclear outer membrane, M band, phosphopyruvate hydratase complex, plasma membrane, cell surface
YEK(+68.03)DIAAYR	53.89	1195.59	9	-6	598.797	31.36	P26583|HMGB2_HUMAN:P09429|HMGB1_HUMAN	protein domain specific binding, double-stranded DNA binding, transcription cis-regulatory region binding, cis-regulatory region sequence-specific DNA binding, DNA binding, bending, chemoattractant activity, transcription factor binding, non-sequence-specific DNA binding, bending, four-way junction DNA binding, damaged DNA binding, single-stranded DNA binding, supercoiled DNA binding, DNA binding…	DNA geometric change, male gonad development, positive chemotaxis, positive regulation of nuclease activity, regulation of stem cell proliferation, DNA topological change, positive regulation of DNA binding, double-strand break repair via nonhomologous end joining, chromatin organization, positive regulation of transcription by RNA polymerase II, positive regulation of erythrocyte differentiation…	condensed chromosome, nucleus, extracellular space, perinuclear region of cytoplasm, cytoplasm, protein-containing complex, chromosome, nucleolus, chromatin, nucleoplasm
LLLPGELAK(+68.03)HAVSEGTK	53.32	1830.03	17	-1.3	916.019	39.62	P62807|H2B1C_HUMAN:Q93079|H2B1H_HUMAN:Q99880|H2B1L_HUMAN	DNA binding, identical protein binding, protein binding, protein heterodimerization activity	innate immune response in mucosa, antibacterial humoral response, nucleosome assembly, defense response to Gram-positive bacterium, antimicrobial humoral immune response mediated by antimicrobial peptide	nucleus, extracellular space, extracellular exosome, cytosol, nucleosome, nucleoplasm
GILAADESTGSIAK(+68.03)R	52.71	1555.82	15	-0.6	778.917	32.23	P04075|ALDOA_HUMAN	tubulin binding, identical protein binding, fructose binding, RNA binding, protein binding, actin binding, cadherin binding, cytoskeletal protein binding, fructose-bisphosphate aldolase activity	regulation of cell shape, binding of sperm to zona pellucida, muscle cell cellular homeostasis, protein homotetramerization, glycolytic process, actin filament organization, fructose metabolic process, ATP biosynthetic process, striated muscle contraction, fructose 1,6-bisphosphate metabolic process	platelet alpha granule lumen, tertiary granule lumen, extracellular region, ficolin-1-rich granule lumen, nucleus, extracellular space, extracellular exosome, sperm head, membrane, actin cytoskeleton, cytosol, I band, secretory granule lumen, M band
DSYVGDEAQSK(+68.03)R	50.76	1421.64	12	-1.1	711.828	24.33	P60709|ACTB_HUMAN:P63261|ACTG_HUMAN:P68133|ACTS_HUMAN	ATP binding, protein kinase binding, identical protein binding, protein binding, Tat protein binding, structural constituent of postsynaptic actin cytoskeleton, nucleosomal DNA binding, tau protein binding, kinesin binding, structural constituent of cytoskeleton, nitric-oxide synthase binding	histone H4 acetylation, histone H2A acetylation, positive regulation of double-strand break repair via homologous recombination, negative regulation of protein binding, regulation of cyclin-dependent protein serine/threonine kinase activity, regulation of norepinephrine uptake, chromatin remodeling, synaptic vesicle endocytosis, axonogenesis, apical protein localization, postsynaptic actin cytosk…	NuA4 histone acetyltransferase complex, synapse, nucleoplasm, tight junction, presynapse, extracellular exosome, postsynaptic actin cytoskeleton, focal adhesion, apical junction complex, blood microparticle, actin cytoskeleton, cytosol, glutamatergic synapse, ribonucleoprotein complex, axon, lamellipodium, cortical cytoskeleton, cytoplasmic ribonucleoprotein granule, nucleosome, actin filament, c…
TVDGPSGK(+68.03)LWR	50.58	1282.67	11	0.6	642.341	35.92	P04406|G3P_HUMAN	identical protein binding, NADP binding, protein binding, aspartic-type endopeptidase inhibitor activity, NAD binding, peptidyl-cysteine S-nitrosylase activity, glyceraldehyde-3-phosphate dehydrogenase (NAD+) (phosphorylating) activity, oxidoreductase activity, acting on the aldehyde or oxo group of donors, NAD or NADP as acceptor, microtubule binding, disordered domain specific binding	positive regulation of type I interferon production, glycolytic process, positive regulation of I-kappaB kinase/NF-kappaB signaling, microtubule cytoskeleton organization, glucose metabolic process, antimicrobial humoral immune response mediated by antimicrobial peptide, killing by host of symbiont cells, peptidyl-cysteine S-trans-nitrosylation, regulation of macroautophagy, killing of cells of o…	microtubule cytoskeleton, plasma membrane, lipid droplet, GAIT complex, nucleus, nuclear membrane, perinuclear region of cytoplasm, extracellular exosome, cytoplasm, intracellular membrane-bounded organelle, membrane, cytosol, vesicle, ribonucleoprotein complex
SVEAAAELSAK(+68.03)DLK	49.28	1498.79	14	-2.9	750.399	34.88	P20962|PTMS_HUMAN	histone binding	DNA replication, negative regulation of apoptotic process, positive regulation of transcription by RNA polymerase II, immune system process	nucleus
EAQMAAK(+68.03)LER	49.04	1213.61	10	-0.1	607.813	29.36	P16949|STMN1_HUMAN	tubulin binding, protein binding	negative regulation of Rho protein signal transduction, negative regulation of guanyl-nucleotide exchange factor activity, signal transduction, neuron projection development, mitotic spindle organization, positive regulation of cellular component movement, response to virus, microtubule depolymerization, establishment of skin barrier, hepatocyte growth factor receptor signaling pathway, negative …	extracellular exosome, cytoplasm, membrane, cytosol, neuron projection, microtubule
VAPEEHPVLLTEAPLNPK(+68.03)ANR	48.85	2362.26	21	-0.3	788.428	36.51	P60709|ACTB_HUMAN:P63261|ACTG_HUMAN	ATP binding, protein kinase binding, identical protein binding, protein binding, Tat protein binding, structural constituent of postsynaptic actin cytoskeleton, nucleosomal DNA binding, tau protein binding, kinesin binding, structural constituent of cytoskeleton, nitric-oxide synthase binding	histone H4 acetylation, histone H2A acetylation, positive regulation of double-strand break repair via homologous recombination, negative regulation of protein binding, regulation of cyclin-dependent protein serine/threonine kinase activity, regulation of norepinephrine uptake, chromatin remodeling, synaptic vesicle endocytosis, axonogenesis, apical protein localization, postsynaptic actin cytosk…	NuA4 histone acetyltransferase complex, synapse, nucleoplasm, tight junction, presynapse, extracellular exosome, postsynaptic actin cytoskeleton, focal adhesion, apical junction complex, blood microparticle, actin cytoskeleton, cytosol, glutamatergic synapse, ribonucleoprotein complex, axon, lamellipodium, cortical cytoskeleton, cytoplasmic ribonucleoprotein granule, nucleosome, actin filament, c…
TVDGPSGK(+68.03)LWR	48.61	1282.67	11	-1.9	642.34	35.01	P04406|G3P_HUMAN	identical protein binding, NADP binding, protein binding, aspartic-type endopeptidase inhibitor activity, NAD binding, peptidyl-cysteine S-nitrosylase activity, glyceraldehyde-3-phosphate dehydrogenase (NAD+) (phosphorylating) activity, oxidoreductase activity, acting on the aldehyde or oxo group of donors, NAD or NADP as acceptor, microtubule binding, disordered domain specific binding	positive regulation of type I interferon production, glycolytic process, positive regulation of I-kappaB kinase/NF-kappaB signaling, microtubule cytoskeleton organization, glucose metabolic process, antimicrobial humoral immune response mediated by antimicrobial peptide, killing by host of symbiont cells, peptidyl-cysteine S-trans-nitrosylation, regulation of macroautophagy, killing of cells of o…	microtubule cytoskeleton, plasma membrane, lipid droplet, GAIT complex, nucleus, nuclear membrane, perinuclear region of cytoplasm, extracellular exosome, cytoplasm, intracellular membrane-bounded organelle, membrane, cytosol, vesicle, ribonucleoprotein complex
TLNNK(+68.03)FASFIDK	48.29	1464.76	12	-2.5	733.386	45.74	P05787|K2C8_HUMAN	scaffold protein binding, protein binding	cornification	nucleus, keratin filament, extracellular exosome, intermediate filament cytoskeleton, cytoplasm, cytosol, nuclear matrix, intermediate filament, nucleoplasm
A(+42.01)EEQPQVELFVK(+68.03)AGSDGAK	48.26	2112.04	19	-0.6	1057.03	49	O00299|CLIC1_HUMAN	protein binding, cadherin binding, voltage-gated ion channel activity, chloride channel activity	signal transduction, regulation of mitochondrial membrane potential, glutathione metabolic process, ion transmembrane transport, regulation of ion transmembrane transport, regulation of cell cycle, positive regulation of osteoblast differentiation, chloride transport, platelet aggregation	plasma membrane, nuclear envelope, chloride channel complex, nucleus, extracellular space, nuclear membrane, perinuclear region of cytoplasm, extracellular exosome, brush border, cytoplasm, mitochondrion, membrane, blood microparticle, vesicle
EITALAPSTMK(+68.03)IK	48.16	1469.82	13	-3.1	735.913	37.55	P60709|ACTB_HUMAN:P63261|ACTG_HUMAN:P68133|ACTS_HUMAN	ATP binding, protein kinase binding, identical protein binding, protein binding, Tat protein binding, structural constituent of postsynaptic actin cytoskeleton, nucleosomal DNA binding, tau protein binding, kinesin binding, structural constituent of cytoskeleton, nitric-oxide synthase binding	histone H4 acetylation, histone H2A acetylation, positive regulation of double-strand break repair via homologous recombination, negative regulation of protein binding, regulation of cyclin-dependent protein serine/threonine kinase activity, regulation of norepinephrine uptake, chromatin remodeling, synaptic vesicle endocytosis, axonogenesis, apical protein localization, postsynaptic actin cytosk…	NuA4 histone acetyltransferase complex, synapse, nucleoplasm, tight junction, presynapse, extracellular exosome, postsynaptic actin cytoskeleton, focal adhesion, apical junction complex, blood microparticle, actin cytoskeleton, cytosol, glutamatergic synapse, ribonucleoprotein complex, axon, lamellipodium, cortical cytoskeleton, cytoplasmic ribonucleoprotein granule, nucleosome, actin filament, c…
EMLQQSK(+68.03)ILK	48.01	1284.71	10	0.6	643.363	32.9	P08238|HS90B_HUMAN	ATP hydrolysis activity, peptide binding, ATP-dependent protein binding, GTP binding, ATP binding, DNA polymerase binding, RNA binding, protein folding chaperone, double-stranded RNA binding, histone methyltransferase binding, cadherin binding, dATP binding, protein kinase regulator activity, kinase binding, protein kinase binding, heat shock protein binding, identical protein binding, protein ho…	negative regulation of complement-dependent cytotoxicity, positive regulation of protein binding, positive regulation of nitric oxide biosynthetic process, positive regulation of cyclin-dependent protein kinase activity, response to salt stress, central nervous system neuron axonogenesis, telomerase holoenzyme complex assembly, negative regulation of transforming growth factor beta activation, re…	neuronal cell body, extracellular region, nucleoplasm, ficolin-1-rich granule lumen, extracellular exosome, HSP90-CDC37 chaperone complex, cytosol, inclusion body, lysosomal membrane, plasma membrane, cell surface, nucleus, dendritic growth cone, brush border membrane, perinuclear region of cytoplasm, cytoplasm, melanosome, axonal growth cone, mitochondrion, membrane, protein-containing complex, …
TLLAK(+68.03)NLPYK	47.85	1227.72	10	0.5	614.869	37.15	P19338|NUCL_HUMAN	DNA binding, identical protein binding, RNA binding, protein binding, mRNA 5'-UTR binding, protein C-terminus binding, telomeric DNA binding, DNA-binding transcription factor binding, DNA topoisomerase binding	positive regulation of transcription of nucleolar large rRNA by RNA polymerase I, cellular response to leukemia inhibitory factor, angiogenesis, positive regulation of mRNA splicing, via spliceosome, cellular response to epidermal growth factor stimulus, positive regulation of transcription by RNA polymerase II, negative regulation of translation	nucleus, cytoplasmic ribonucleoprotein granule, extracellular exosome, cytoplasm, cell cortex, membrane, spliceosomal complex, chromosome, nucleolus, ribonucleoprotein complex, nucleoplasm
TIAPALVSK(+68.03)K	47.74	1094.67	10	2.3	548.343	30.71	P06733|ENOA_HUMAN	magnesium ion binding, transcription corepressor binding, phosphopyruvate hydratase activity, RNA binding, protein binding, protein homodimerization activity, transcription corepressor activity, cadherin binding, GTPase binding, RNA polymerase II transcription regulatory region sequence-specific DNA binding, DNA-binding transcription repressor activity, RNA polymerase II-specific	negative regulation of transcription by RNA polymerase II, negative regulation of transcription, DNA-templated, negative regulation of cell growth, negative regulation of hypoxia-induced intrinsic apoptotic signaling pathway, positive regulation of ATP biosynthetic process, glycolytic process, positive regulation of plasminogen activation, response to virus, positive regulation of muscle contract…	nucleus, extracellular space, extracellular exosome, cytoplasm, cell cortex, membrane, cytosol, nuclear outer membrane, M band, phosphopyruvate hydratase complex, plasma membrane, cell surface
QTVAVGVIK(+68.03)AVDKK	47.07	1522.91	14	-0.6	508.643	31.04	P68104|EF1A1_HUMAN:Q5VTE0|EF1A3_HUMAN	GTP binding, protein kinase binding, calmodulin binding, RNA binding, protein binding, translation elongation factor activity, GTPase activity, tRNA binding, kinase binding	cellular response to epidermal growth factor stimulus, regulation of D-erythro-sphingosine kinase activity, translational elongation, translation, regulation of chaperone-mediated autophagy	extracellular region, nucleolus, eukaryotic translation elongation factor 1 complex, plasma membrane, ficolin-1-rich granule lumen, nucleus, extracellular space, extracellular exosome, cytoplasmic side of lysosomal membrane, cytoplasm, membrane, cytosol, ruffle membrane, secretory granule lumen, cortical actin cytoskeleton
A(+42.01)EEQPQVELFVK(+68.03)AGSDGAK	46.94	2112.04	19	1.1	1057.03	49.75	O00299|CLIC1_HUMAN	protein binding, cadherin binding, voltage-gated ion channel activity, chloride channel activity	signal transduction, regulation of mitochondrial membrane potential, glutathione metabolic process, ion transmembrane transport, regulation of ion transmembrane transport, regulation of cell cycle, positive regulation of osteoblast differentiation, chloride transport, platelet aggregation	plasma membrane, nuclear envelope, chloride channel complex, nucleus, extracellular space, nuclear membrane, perinuclear region of cytoplasm, extracellular exosome, brush border, cytoplasm, mitochondrion, membrane, blood microparticle, vesicle
NLLSVAYK(+68.03)NVVGAR	46.74	1570.88	14	1.2	786.45	46.39	P63104|1433Z_HUMAN	protein kinase binding, protein domain specific binding, identical protein binding, RNA binding, protein binding, ubiquitin protein ligase binding, cadherin binding, kinase activity, transmembrane transporter binding, DNA-binding transcription factor binding	regulation of synapse maturation, Golgi reassembly, signal transduction, positive regulation of protein insertion into mitochondrial membrane involved in apoptotic signaling pathway, protein phosphorylation, synaptic target recognition, negative regulation of transcription by RNA polymerase II, respiratory system process, ERK1 and ERK2 cascade, protein targeting, regulation of ERK1 and ERK2 casca…		nucleoplasm, nucleus, hippocampal mossy fiber to CA3 synapse, extracellular space, extracellular exosome, focal adhesion, cytoplasm, melanosome, mitochondrion, blood microparticle, cytosol, vesicle, glutamatergic synapse
ATIAGGGVIPHIHK(+68.03)SLIGK	46.17	1936.13	19	-1.5	485.038	34.1	Q71UI9|H2AV_HUMAN:P0C0S5|H2AZ_HUMAN	DNA binding, protein heterodimerization activity, molecular_function	biological_process	nucleus, extracellular exosome, nucleosome
HYGGLTGLNK(+68.03)AETAAK	45.89	1697.87	16	2.4	566.966	28.53	P18669|PGAM1_HUMAN	protein kinase binding, protein binding, bisphosphoglycerate mutase activity, phosphoglycerate mutase activity, hydrolase activity	glycolytic process, regulation of glycolytic process, respiratory burst, regulation of pentose-phosphate shunt	extracellular exosome, cytoplasm, membrane, cytosol, secretory granule lumen, extracellular region, ficolin-1-rich granule lumen
FSK(+68.03)SATSPEGK	45.76	1205.59	11	-1	603.803	22.28	P13639|EF2_HUMAN	GTP binding, protein kinase binding, RNA binding, protein binding, translation elongation factor activity, GTPase activity, ribosome binding, cadherin binding	positive regulation of translation, translational elongation, hematopoietic progenitor cell differentiation	synapse, extracellular region, plasma membrane, ficolin-1-rich granule lumen, polysome, nucleus, extracellular exosome, cytoplasm, membrane, cytosol, secretory granule lumen, ribonucleoprotein complex, aggresome
QYAGTGALK(+68.03)TDFTR	45.7	1595.79	14	-1.5	798.903	36.23	Q9NTJ5|SAC1_HUMAN	phosphatidylinositol-4-phosphate phosphatase activity, phosphatidylinositol-3-phosphatase activity, protein binding, phosphatidylinositol phosphate 4-phosphatase activity, phosphatase activity	phosphatidylinositol biosynthetic process, dephosphorylation, phosphatidylinositol dephosphorylation	endoplasmic reticulum membrane, integral component of membrane, endoplasmic reticulum-plasma membrane contact site, Golgi membrane, endoplasmic reticulum, Golgi apparatus
NQK(+68.03)DPGVLDR	45.6	1208.61	10	-1.8	605.314	25.7	P31949|S10AB_HUMAN	cadherin binding involved in cell-cell adhesion, protein binding, protein homodimerization activity, calcium ion binding, calcium-dependent protein binding, S100 protein binding	signal transduction, negative regulation of cell population proliferation, negative regulation of DNA replication, positive regulation of smooth muscle cell migration, cell-cell adhesion	nucleus, extracellular space, adherens junction, extracellular exosome, cytoplasm, ruffle, secretory granule lumen, extracellular region
AVGK(+68.03)VIPELNGK	45.41	1291.75	12	-1.7	646.881	35.5	P04406|G3P_HUMAN	identical protein binding, NADP binding, protein binding, aspartic-type endopeptidase inhibitor activity, NAD binding, peptidyl-cysteine S-nitrosylase activity, glyceraldehyde-3-phosphate dehydrogenase (NAD+) (phosphorylating) activity, oxidoreductase activity, acting on the aldehyde or oxo group of donors, NAD or NADP as acceptor, microtubule binding, disordered domain specific binding	positive regulation of type I interferon production, glycolytic process, positive regulation of I-kappaB kinase/NF-kappaB signaling, microtubule cytoskeleton organization, glucose metabolic process, antimicrobial humoral immune response mediated by antimicrobial peptide, killing by host of symbiont cells, peptidyl-cysteine S-trans-nitrosylation, regulation of macroautophagy, killing of cells of o…	microtubule cytoskeleton, plasma membrane, lipid droplet, GAIT complex, nucleus, nuclear membrane, perinuclear region of cytoplasm, extracellular exosome, cytoplasm, intracellular membrane-bounded organelle, membrane, cytosol, vesicle, ribonucleoprotein complex
AAPGAEFAPNK(+68.03)R	45.34	1295.66	12	-2.3	648.837	27.51	Q15233|NONO_HUMAN	DNA binding, identical protein binding, RNA binding, protein binding, chromatin binding	DNA repair, RNA splicing, negative regulation of transcription, DNA-templated, rhythmic process, negative regulation of oxidative stress-induced neuron intrinsic apoptotic signaling pathway, activation of innate immune response, innate immune response, DNA recombination, regulation of transcription, DNA-templated, mRNA processing, circadian rhythm, regulation of circadian rhythm	nucleus, RNA polymerase II transcription regulator complex, paraspeckles, nuclear speck, membrane, nuclear matrix, chromosome, fibrillar center, nucleoplasm
PEPAK(+68.03)SAPAPK	45.13	1159.62	11	-0.3	580.819	18.65	P62807|H2B1C_HUMAN	DNA binding, identical protein binding, protein binding, protein heterodimerization activity	innate immune response in mucosa, antibacterial humoral response, nucleosome assembly, defense response to Gram-positive bacterium, antimicrobial humoral immune response mediated by antimicrobial peptide	nucleus, extracellular space, extracellular exosome, cytosol, nucleosome, nucleoplasm
AAPGAEFAPNK(+68.03)R	44.97	1295.66	12	-1.4	648.837	28.14	Q15233|NONO_HUMAN	DNA binding, identical protein binding, RNA binding, protein binding, chromatin binding	DNA repair, RNA splicing, negative regulation of transcription, DNA-templated, rhythmic process, negative regulation of oxidative stress-induced neuron intrinsic apoptotic signaling pathway, activation of innate immune response, innate immune response, DNA recombination, regulation of transcription, DNA-templated, mRNA processing, circadian rhythm, regulation of circadian rhythm	nucleus, RNA polymerase II transcription regulator complex, paraspeckles, nuclear speck, membrane, nuclear matrix, chromosome, fibrillar center, nucleoplasm
QYAGTGALK(+68.03)TDFTR	43.44	1595.79	14	0.9	798.905	37.12	Q9NTJ5|SAC1_HUMAN	phosphatidylinositol-4-phosphate phosphatase activity, phosphatidylinositol-3-phosphatase activity, protein binding, phosphatidylinositol phosphate 4-phosphatase activity, phosphatase activity	phosphatidylinositol biosynthetic process, dephosphorylation, phosphatidylinositol dephosphorylation	endoplasmic reticulum membrane, integral component of membrane, endoplasmic reticulum-plasma membrane contact site, Golgi membrane, endoplasmic reticulum, Golgi apparatus
GFPTWLK(+68.03)LDK	42.9	1271.69	10	0.3	636.853	47	P15311|EZRI_HUMAN	protein domain specific binding, identical protein binding, protein C-terminus binding, cell adhesion molecule binding, S100 protein binding, microtubule binding, actin filament binding, RNA binding, protein binding, actin binding, cadherin binding, protein kinase A regulatory subunit binding, protein kinase A catalytic subunit binding, protein kinase A binding, ATPase binding, disordered domain …	regulation of cell shape, positive regulation of cellular protein catabolic process, regulation of organelle assembly, terminal web assembly, cortical microtubule organization, sphingosine-1-phosphate receptor signaling pathway, leukocyte cell-cell adhesion, positive regulation of multicellular organism growth, negative regulation of transcription by RNA polymerase II, negative regulation of inte…	cell projection, plasma membrane raft, fibrillar center, immunological synapse, endosome, extracellular exosome, brush border, focal adhesion, apical part of cell, microvillus, ruffle, actin cytoskeleton, cytosol, ruffle membrane, cortical cytoskeleton, ciliary basal body, actin filament, plasma membrane, cytoplasmic side of apical plasma membrane, microvillus membrane, extracellular space, adher…
GVFTK(+68.03)ELPSGK	42.8	1229.67	11	-0.9	615.84	35.13	P30041|PRDX6_HUMAN	phospholipase A2 activity, identical protein binding, glutathione peroxidase activity, protein binding, ubiquitin protein ligase binding, 1-acylglycerophosphocholine O-acyltransferase activity, calcium-independent phospholipase A2 activity, cadherin binding, thioredoxin peroxidase activity	response to oxidative stress, glycerophospholipid catabolic process, positive regulation of mRNA splicing, via spliceosome, cellular oxidant detoxification, cell redox homeostasis	nucleus, extracellular space, perinuclear region of cytoplasm, extracellular exosome, cytoplasm, mitochondrion, membrane, cytosol, extracellular region, azurophil granule lumen
LAHYNK(+68.03)R	42.69	968.519	7	0.4	485.267	15.07	P62807|H2B1C_HUMAN:Q93079|H2B1H_HUMAN:Q99880|H2B1L_HUMAN	DNA binding, identical protein binding, protein binding, protein heterodimerization activity	innate immune response in mucosa, antibacterial humoral response, nucleosome assembly, defense response to Gram-positive bacterium, antimicrobial humoral immune response mediated by antimicrobial peptide	nucleus, extracellular space, extracellular exosome, cytosol, nucleosome, nucleoplasm
AVTK(+68.03)YTSSK	42.47	1051.55	9	1	526.785	19.1	P62807|H2B1C_HUMAN:Q93079|H2B1H_HUMAN:Q99880|H2B1L_HUMAN	DNA binding, identical protein binding, protein binding, protein heterodimerization activity	innate immune response in mucosa, antibacterial humoral response, nucleosome assembly, defense response to Gram-positive bacterium, antimicrobial humoral immune response mediated by antimicrobial peptide	nucleus, extracellular space, extracellular exosome, cytosol, nucleosome, nucleoplasm
AVGK(+68.03)VIPELNGK	41.65	1291.75	12	-1.4	646.881	36.04	P04406|G3P_HUMAN	identical protein binding, NADP binding, protein binding, aspartic-type endopeptidase inhibitor activity, NAD binding, peptidyl-cysteine S-nitrosylase activity, glyceraldehyde-3-phosphate dehydrogenase (NAD+) (phosphorylating) activity, oxidoreductase activity, acting on the aldehyde or oxo group of donors, NAD or NADP as acceptor, microtubule binding, disordered domain specific binding	positive regulation of type I interferon production, glycolytic process, positive regulation of I-kappaB kinase/NF-kappaB signaling, microtubule cytoskeleton organization, glucose metabolic process, antimicrobial humoral immune response mediated by antimicrobial peptide, killing by host of symbiont cells, peptidyl-cysteine S-trans-nitrosylation, regulation of macroautophagy, killing of cells of o…	microtubule cytoskeleton, plasma membrane, lipid droplet, GAIT complex, nucleus, nuclear membrane, perinuclear region of cytoplasm, extracellular exosome, cytoplasm, intracellular membrane-bounded organelle, membrane, cytosol, vesicle, ribonucleoprotein complex
HLYTK(+68.03)DIDIHEVR	41.51	1705.88	13	-1.5	569.633	29.77	Q00839|HNRPU_HUMAN	poly(A) binding, RNA polymerase II cis-regulatory region sequence-specific DNA binding, double-stranded DNA binding, RNA polymerase II complex binding, single-stranded DNA binding, mRNA 3'-UTR binding, protein-containing complex binding, ATP binding, RNA binding, TFIIH-class transcription factor complex binding, promoter-specific chromatin binding, double-stranded RNA binding, single-stranded RNA…	positive regulation of brown fat cell differentiation, negative regulation of nuclear-transcribed mRNA catabolic process, deadenylation-dependent decay, regulation of chromatin organization, positive regulation of transcription by RNA polymerase II, mRNA splicing, via spliceosome, negative regulation of transcription by RNA polymerase II, cell division, circadian regulation of gene expression, re…	CRD-mediated mRNA stability complex, cytoplasmic ribonucleoprotein granule, nuclear speck, spindle pole, nuclear chromosome, kinetochore, telomerase holoenzyme complex, nucleoplasm, cell surface, mitotic spindle midzone, nucleus, centrosome, mitotic spindle microtubule, catalytic step 2 spliceosome, mitotic spindle, inactive sex chromosome, membrane, dendrite cytoplasm, integral component of memb…
DVNAAIATIK(+68.03)TK	41.31	1311.74	12	-1.9	656.876	38.87	Q9BQE3|TBA1C_HUMAN:P68363|TBA1B_HUMAN	GTP binding, protein binding, GTPase activity, structural molecule activity, structural constituent of cytoskeleton	cell division, cytoskeleton organization, cytoskeleton-dependent intracellular transport, microtubule cytoskeleton organization, mitotic cell cycle, microtubule-based process	nucleus, microtubule cytoskeleton, cytoplasm, membrane raft, vesicle, cytoplasmic microtubule, microtubule
LIFAGK(+68.03)QLEDGR	40.49	1413.76	12	0.3	707.888	40.07	P62979|RS27A_HUMAN	RNA binding, protein binding, ubiquitin protein ligase binding, structural constituent of ribosome, metal ion binding, protein tag	cytoplasmic translation, modification-dependent protein catabolic process, translation, protein ubiquitination	intracellular organelle, cytosolic ribosome, cytosolic small ribosomal subunit, nucleolus, mitochondrial outer membrane, plasma membrane, nucleoplasm, endoplasmic reticulum membrane, nucleus, extracellular space, extracellular exosome, cytoplasm, membrane, cytosol, vesicle, endosome membrane, small ribosomal subunit, endocytic vesicle membrane
EGVFAK(+68.03)EVR	40.15	1101.58	9	-1.2	551.798	32.14	P49327|FAS_HUMAN	acyltransferase activity, 3-hydroxydecanoyl-[acyl-carrier-protein] dehydratase activity, enoyl-[acyl-carrier-protein] reductase (NADPH, A-specific) activity, oleoyl-[acyl-carrier-protein] hydrolase activity, [acyl-carrier-protein] S-acetyltransferase activity, fatty acid synthase activity, 3-oxoacyl-[acyl-carrier-protein] synthase activity, 3-hydroxyoctanoyl-[acyl-carrier-protein] dehydratase act…	establishment of endothelial intestinal barrier, signal transduction, fatty acid biosynthetic process, glandular epithelial cell development, fatty acid metabolic process, ether lipid biosynthetic process, inflammatory response, mammary gland development, immune response, apoptotic process, cellular response to interleukin-4, osteoblast differentiation, monocyte differentiation, neutrophil differ…	nuclear body, extracellular exosome, cytoplasm, melanosome, membrane, cytosol, Golgi apparatus, glycogen granule, plasma membrane
PEPAK(+68.03)SAPAPK	39.21	1159.62	11	-0.9	580.819	18.96	Q16778|H2B2E_HUMAN:P62807|H2B1C_HUMAN	DNA binding, identical protein binding, protein binding, protein heterodimerization activity	innate immune response in mucosa, antibacterial humoral response, nucleosome assembly, defense response to Gram-positive bacterium, antimicrobial humoral immune response mediated by antimicrobial peptide	nucleus, extracellular space, extracellular exosome, cytosol, nucleosome, nucleoplasm
LIINSLYK(+68.03)NK	39.14	1272.74	10	1.6	637.38	36.92	P14625|ENPL_HUMAN	ATP hydrolysis activity, ATP binding, RNA binding, protein binding, protein phosphatase binding, low-density lipoprotein particle receptor binding, calcium ion binding, unfolded protein binding	response to hypoxia, negative regulation of apoptotic process, protein transport, retrograde protein transport, ER to cytosol, sequestering of calcium ion, protein folding, ubiquitin-dependent ERAD pathway, regulation of phosphoprotein phosphatase activity, cellular response to ATP, response to endoplasmic reticulum stress, actin rod assembly, protein folding in endoplasmic reticulum	collagen-containing extracellular matrix, endoplasmic reticulum, extracellular region, plasma membrane, endoplasmic reticulum membrane, nucleus, endoplasmic reticulum lumen, perinuclear region of cytoplasm, extracellular exosome, focal adhesion, melanosome, endocytic vesicle lumen, membrane, cytosol, protein-containing complex, midbody, endoplasmic reticulum chaperone complex, sarcoplasmic reticu…
SGFNSK(+68.03)SGQR	38.58	1134.54	10	-0.9	568.278	19.07	P07910|HNRPC_HUMAN	identical protein binding, RNA binding, protein binding, telomerase RNA binding, N6-methyladenosine-containing RNA binding, nucleosomal DNA binding, poly(U) RNA binding, mRNA 3'-UTR binding	chromatin remodeling, RNA splicing, 3'-UTR-mediated mRNA stabilization, osteoblast differentiation, negative regulation of telomere maintenance via telomerase, mRNA splicing, via spliceosome	nucleus, extracellular exosome, catalytic step 2 spliceosome, membrane, actin cytoskeleton, spliceosomal complex, cytosol, protein-containing complex, extracellular region, telomerase holoenzyme complex, chromatin, nucleoplasm
A(+42.01)EEQPQ(+.98)VELFVK(+68.03)AGSDGAK	38.25	2113.02	19	9.7	705.355	49.07	O00299|CLIC1_HUMAN	protein binding, cadherin binding, voltage-gated ion channel activity, chloride channel activity	signal transduction, regulation of mitochondrial membrane potential, glutathione metabolic process, ion transmembrane transport, regulation of ion transmembrane transport, regulation of cell cycle, positive regulation of osteoblast differentiation, chloride transport, platelet aggregation	plasma membrane, nuclear envelope, chloride channel complex, nucleus, extracellular space, nuclear membrane, perinuclear region of cytoplasm, extracellular exosome, brush border, cytoplasm, mitochondrion, membrane, blood microparticle, vesicle
HGEAQVK(+68.03)IWR	38.08	1290.68	10	-0.8	646.348	28.2	P18669|PGAM1_HUMAN	protein kinase binding, protein binding, bisphosphoglycerate mutase activity, phosphoglycerate mutase activity, hydrolase activity	glycolytic process, regulation of glycolytic process, respiratory burst, regulation of pentose-phosphate shunt	extracellular exosome, cytoplasm, membrane, cytosol, secretory granule lumen, extracellular region, ficolin-1-rich granule lumen
YIGIVK(+68.03)QAGLER	37.58	1413.8	12	0.6	707.907	37.64	P52597|HNRPF_HUMAN	nucleic acid binding, RNA binding, protein binding, single-stranded RNA binding	regulation of RNA splicing, RNA processing, mRNA splicing, via spliceosome	nucleus, catalytic step 2 spliceosome, membrane, cytosol, ribonucleoprotein complex, plasma membrane, nucleoplasm
TIAPALVSKK(+68.03)	36.62	1094.67	10	2.5	548.344	30.73	P06733|ENOA_HUMAN	magnesium ion binding, transcription corepressor binding, phosphopyruvate hydratase activity, RNA binding, protein binding, protein homodimerization activity, transcription corepressor activity, cadherin binding, GTPase binding, RNA polymerase II transcription regulatory region sequence-specific DNA binding, DNA-binding transcription repressor activity, RNA polymerase II-specific	negative regulation of transcription by RNA polymerase II, negative regulation of transcription, DNA-templated, negative regulation of cell growth, negative regulation of hypoxia-induced intrinsic apoptotic signaling pathway, positive regulation of ATP biosynthetic process, glycolytic process, positive regulation of plasminogen activation, response to virus, positive regulation of muscle contract…	nucleus, extracellular space, extracellular exosome, cytoplasm, cell cortex, membrane, cytosol, nuclear outer membrane, M band, phosphopyruvate hydratase complex, plasma membrane, cell surface
SQPSK(+68.03)TLFVK	36.52	1201.67	10	0.3	601.843	32.81	P19338|NUCL_HUMAN	DNA binding, identical protein binding, RNA binding, protein binding, mRNA 5'-UTR binding, protein C-terminus binding, telomeric DNA binding, DNA-binding transcription factor binding, DNA topoisomerase binding	positive regulation of transcription of nucleolar large rRNA by RNA polymerase I, cellular response to leukemia inhibitory factor, angiogenesis, positive regulation of mRNA splicing, via spliceosome, cellular response to epidermal growth factor stimulus, positive regulation of transcription by RNA polymerase II, negative regulation of translation	nucleus, cytoplasmic ribonucleoprotein granule, extracellular exosome, cytoplasm, cell cortex, membrane, spliceosomal complex, chromosome, nucleolus, ribonucleoprotein complex, nucleoplasm
YMGK(+68.03)GVSK	36.14	936.474	8	-2.1	469.243	21.81	P06733|ENOA_HUMAN	magnesium ion binding, transcription corepressor binding, phosphopyruvate hydratase activity, RNA binding, protein binding, protein homodimerization activity, transcription corepressor activity, cadherin binding, GTPase binding, RNA polymerase II transcription regulatory region sequence-specific DNA binding, DNA-binding transcription repressor activity, RNA polymerase II-specific	negative regulation of transcription by RNA polymerase II, negative regulation of transcription, DNA-templated, negative regulation of cell growth, negative regulation of hypoxia-induced intrinsic apoptotic signaling pathway, positive regulation of ATP biosynthetic process, glycolytic process, positive regulation of plasminogen activation, response to virus, positive regulation of muscle contract…	nucleus, extracellular space, extracellular exosome, cytoplasm, cell cortex, membrane, cytosol, nuclear outer membrane, M band, phosphopyruvate hydratase complex, plasma membrane, cell surface
SAPGGGSK(+68.03)VPQK	36.02	1179.62	12	-0.5	590.819	17.28	P06748|NPM_HUMAN	protein kinase binding, protein homodimerization activity, ribosomal small subunit binding, ribosomal large subunit binding, unfolded protein binding, chromatin binding, protein kinase inhibitor activity, core promoter sequence-specific DNA binding, nucleic acid binding, NF-kappaB binding, RNA binding, protein binding, transcription coactivator activity, Tat protein binding, histone binding, DNA-…	DNA repair, regulation of endodeoxyribonuclease activity, positive regulation of translation, centrosome cycle, positive regulation of cell cycle G2/M phase transition, negative regulation of cell population proliferation, positive regulation of cell population proliferation, protein localization, ribosome assembly, regulation of centriole replication, intracellular protein transport, positive re…	nucleus, spindle pole centrosome, centrosome, focal adhesion, cytoplasm, membrane, protein-DNA complex, cytosol, protein-containing complex, nucleolus, ribonucleoprotein complex, nucleoplasm
EAQMAAK(+68.03)LER	35.53	1213.61	10	-0.4	607.813	29.88	P16949|STMN1_HUMAN	tubulin binding, protein binding	negative regulation of Rho protein signal transduction, negative regulation of guanyl-nucleotide exchange factor activity, signal transduction, neuron projection development, mitotic spindle organization, positive regulation of cellular component movement, response to virus, microtubule depolymerization, establishment of skin barrier, hepatocyte growth factor receptor signaling pathway, negative …	extracellular exosome, cytoplasm, membrane, cytosol, neuron projection, microtubule
NNIK(+68.03)LYVR	35.52	1086.62	8	-0.9	544.316	32.23	P08238|HS90B_HUMAN	ATP hydrolysis activity, peptide binding, ATP-dependent protein binding, GTP binding, ATP binding, DNA polymerase binding, RNA binding, protein folding chaperone, double-stranded RNA binding, histone methyltransferase binding, cadherin binding, dATP binding, protein kinase regulator activity, kinase binding, protein kinase binding, heat shock protein binding, identical protein binding, protein ho…	negative regulation of complement-dependent cytotoxicity, positive regulation of protein binding, positive regulation of nitric oxide biosynthetic process, positive regulation of cyclin-dependent protein kinase activity, response to salt stress, central nervous system neuron axonogenesis, telomerase holoenzyme complex assembly, negative regulation of transforming growth factor beta activation, re…	neuronal cell body, extracellular region, nucleoplasm, ficolin-1-rich granule lumen, extracellular exosome, HSP90-CDC37 chaperone complex, cytosol, inclusion body, lysosomal membrane, plasma membrane, cell surface, nucleus, dendritic growth cone, brush border membrane, perinuclear region of cytoplasm, cytoplasm, melanosome, axonal growth cone, mitochondrion, membrane, protein-containing complex, …
VEAK(+68.03)FINYVK	35.44	1277.7	10	0.7	639.859	38.09	P06748|NPM_HUMAN	protein kinase binding, protein homodimerization activity, ribosomal small subunit binding, ribosomal large subunit binding, unfolded protein binding, chromatin binding, protein kinase inhibitor activity, core promoter sequence-specific DNA binding, nucleic acid binding, NF-kappaB binding, RNA binding, protein binding, transcription coactivator activity, Tat protein binding, histone binding, DNA-…	DNA repair, regulation of endodeoxyribonuclease activity, positive regulation of translation, centrosome cycle, positive regulation of cell cycle G2/M phase transition, negative regulation of cell population proliferation, positive regulation of cell population proliferation, protein localization, ribosome assembly, regulation of centriole replication, intracellular protein transport, positive re…	nucleus, spindle pole centrosome, centrosome, focal adhesion, cytoplasm, membrane, protein-DNA complex, cytosol, protein-containing complex, nucleolus, ribonucleoprotein complex, nucleoplasm
NDEELNK(+68.03)LLGK	35.39	1339.7	11	1	670.857	39.66	P20671|H2A1D_HUMAN	DNA binding, protein heterodimerization activity, molecular_function	biological_process	nucleus, extracellular exosome, nucleosome
PDPAK(+68.03)SAPAPK	35.36	1145.61	11	-0.4	573.811	18.79	Q93079|H2B1H_HUMAN	DNA binding, protein binding, protein heterodimerization activity, STAT family protein binding, ubiquitin-like protein ligase binding, enzyme binding	nucleosome assembly	nucleus, extracellular exosome, cytosol, protein-containing complex, nucleosome, nucleoplasm
DLAGSIIGK(+68.03)GGQR	35.04	1338.73	13	0.8	670.37	38.42	P61978|HNRPK_HUMAN	DNA binding, protein domain specific binding, identical protein binding, RNA binding, protein binding, cadherin binding, mRNA binding	signal transduction, positive regulation of low-density lipoprotein receptor activity, regulation of intrinsic apoptotic signaling pathway in response to DNA damage by p53 class mediator, RNA processing, positive regulation of transcription by RNA polymerase II, mRNA splicing, via spliceosome, regulation of transcription by RNA polymerase II, negative regulation of transcription, DNA-templated, r…	cytoplasmic stress granule, spliceosomal complex, chromatin, cell projection, podosome, nucleoplasm, nucleus, extracellular exosome, focal adhesion, catalytic step 2 spliceosome, cytoplasm, membrane, ribonucleoprotein complex
TELIQK(+68.03)AK	34.98	997.581	8	-1	499.797	26.08	P27348|1433T_HUMAN	protein domain specific binding, identical protein binding, protein binding, protein N-terminus binding	protein targeting, negative regulation of transcription, DNA-templated, signal transduction, small GTPase mediated signal transduction, positive regulation of protein insertion into mitochondrial membrane involved in apoptotic signaling pathway, substantia nigra development, cellular protein localization	extracellular exosome, focal adhesion, cytoplasm, mitochondrion, membrane, cytosol, protein-containing complex
SVAK(+68.03)LQDER	34.95	1112.58	9	-0.5	557.298	23.56	O14818|PSA7_HUMAN	identical protein binding, protein binding	protein deubiquitination, pre-replicative complex assembly, transmembrane transport, regulation of hematopoietic stem cell differentiation, protein polyubiquitination, Fc-epsilon receptor signaling pathway, positive regulation of canonical Wnt signaling pathway, NIK/NF-kappaB signaling, regulation of mRNA stability, regulation of transcription from RNA polymerase II promoter in response to hypoxi…	nucleus, extracellular exosome, postsynapse, proteasome core complex, proteasome core complex, alpha-subunit complex, cytosol, proteasome complex, nucleoplasm
WSLLQQQK(+68.03)TAR	34.48	1425.77	11	1.8	713.895	36.27	P05787|K2C8_HUMAN	scaffold protein binding, protein binding	cornification	nucleus, keratin filament, extracellular exosome, intermediate filament cytoskeleton, cytoplasm, cytosol, nuclear matrix, intermediate filament, nucleoplasm
EMLQQSK(+68.03)ILK	34.24	1284.71	10	0.1	643.363	33.46	P08238|HS90B_HUMAN:P07900|HS90A_HUMAN:Q58FF7|H90B3_HUMAN	ATP hydrolysis activity, peptide binding, ATP-dependent protein binding, GTP binding, ATP binding, DNA polymerase binding, RNA binding, protein folding chaperone, double-stranded RNA binding, histone methyltransferase binding, cadherin binding, dATP binding, protein kinase regulator activity, kinase binding, protein kinase binding, heat shock protein binding, identical protein binding, protein ho…	negative regulation of complement-dependent cytotoxicity, positive regulation of protein binding, positive regulation of nitric oxide biosynthetic process, positive regulation of cyclin-dependent protein kinase activity, response to salt stress, central nervous system neuron axonogenesis, telomerase holoenzyme complex assembly, negative regulation of transforming growth factor beta activation, re…	neuronal cell body, extracellular region, nucleoplasm, ficolin-1-rich granule lumen, extracellular exosome, HSP90-CDC37 chaperone complex, cytosol, inclusion body, lysosomal membrane, plasma membrane, cell surface, nucleus, dendritic growth cone, brush border membrane, perinuclear region of cytoplasm, cytoplasm, melanosome, axonal growth cone, mitochondrion, membrane, protein-containing complex, …
SYK(+68.03)VSTSGPR	33.9	1148.58	10	-0.1	575.298	22.16	P05787|K2C8_HUMAN	scaffold protein binding, protein binding	cornification	nucleus, keratin filament, extracellular exosome, intermediate filament cytoskeleton, cytoplasm, cytosol, nuclear matrix, intermediate filament, nucleoplasm
LAHYNK(+68.03)R	33.89	968.519	7	0.5	485.267	15.52	Q16778|H2B2E_HUMAN:P62807|H2B1C_HUMAN:P23527|H2B1O_HUMAN:Q93079|H2B1H_HUMAN:Q5QNW6|H2B2F_HUMAN	DNA binding, identical protein binding, protein binding, protein heterodimerization activity	innate immune response in mucosa, antibacterial humoral response, nucleosome assembly, defense response to Gram-positive bacterium, antimicrobial humoral immune response mediated by antimicrobial peptide	nucleus, extracellular space, extracellular exosome, cytosol, nucleosome, nucleoplasm
YIK(+68.03)DYMK	33.82	1027.5	7	-2.8	514.758	31.46	Q9HAU6|TCTP8_HUMAN:P13693|TCTP_HUMAN	calcium ion binding	apoptotic process	cytoplasm
IEEELGSKAK(+68.03)	33.74	1170.61	10	2.5	586.315	24.61	P06733|ENOA_HUMAN	magnesium ion binding, transcription corepressor binding, phosphopyruvate hydratase activity, RNA binding, protein binding, protein homodimerization activity, transcription corepressor activity, cadherin binding, GTPase binding, RNA polymerase II transcription regulatory region sequence-specific DNA binding, DNA-binding transcription repressor activity, RNA polymerase II-specific	negative regulation of transcription by RNA polymerase II, negative regulation of transcription, DNA-templated, negative regulation of cell growth, negative regulation of hypoxia-induced intrinsic apoptotic signaling pathway, positive regulation of ATP biosynthetic process, glycolytic process, positive regulation of plasminogen activation, response to virus, positive regulation of muscle contract…	nucleus, extracellular space, extracellular exosome, cytoplasm, cell cortex, membrane, cytosol, nuclear outer membrane, M band, phosphopyruvate hydratase complex, plasma membrane, cell surface
PYQYPALTPEQKK(+68.03)	33.38	1629.84	13	-1.6	815.926	33.17	P04075|ALDOA_HUMAN	tubulin binding, identical protein binding, fructose binding, RNA binding, protein binding, actin binding, cadherin binding, cytoskeletal protein binding, fructose-bisphosphate aldolase activity	regulation of cell shape, binding of sperm to zona pellucida, muscle cell cellular homeostasis, protein homotetramerization, glycolytic process, actin filament organization, fructose metabolic process, ATP biosynthetic process, striated muscle contraction, fructose 1,6-bisphosphate metabolic process	platelet alpha granule lumen, tertiary granule lumen, extracellular region, ficolin-1-rich granule lumen, nucleus, extracellular space, extracellular exosome, sperm head, membrane, actin cytoskeleton, cytosol, I band, secretory granule lumen, M band
MSLAQK(+68.03)K	32.69	872.479	7	-1.1	437.246	23	P46777|RL5_HUMAN	RNA binding, protein binding, ubiquitin protein ligase binding, structural constituent of ribosome, mRNA 5'-UTR binding, 5S rRNA binding, ubiquitin ligase inhibitor activity, mRNA 3'-UTR binding	positive regulation of translation, cytoplasmic translation, positive regulation of gene expression, ribosomal large subunit biogenesis, regulation of signal transduction by p53 class mediator, negative regulation of ubiquitin protein ligase activity, rRNA processing, ribosomal large subunit assembly, protein stabilization, negative regulation of protein neddylation, translation, negative regulat…	cytosolic ribosome, endoplasmic reticulum, cytosolic large ribosomal subunit, nucleolus, ribosome, nucleoplasm, nucleus, extracellular exosome, focal adhesion, cytoplasm, membrane, cytosol, protein-containing complex, ribonucleoprotein complex
LILGLMMPPAHYDAK(+68.03)QLK	32.64	2106.14	18	-3.1	703.051	44.9	P08133|ANXA6_HUMAN	chondroitin sulfate binding, identical protein binding, ligand-gated ion channel activity, cholesterol binding, calcium channel activity, calcium-dependent protein binding, lipid binding, calcium-dependent phospholipid binding, GTP binding, actin filament binding, phosphatidylserine binding, protein binding, calcium ion binding	localization, neural crest cell migration, plasma membrane repair, growth plate cartilage chondrocyte differentiation, ion transmembrane transport, regulation of muscle contraction, mitochondrial calcium ion homeostasis, calcium ion transmembrane transport, negative regulation of sequestering of calcium ion, apoptotic signaling pathway	late endosome membrane, perinuclear region of cytoplasm, extracellular exosome, focal adhesion, cytoplasm, melanosome, mitochondrion, membrane, collagen-containing extracellular matrix, lysosomal membrane
AK(+68.03)SIVFHR	31.88	1024.58	8	1	513.299	25.74	P62826|RAN_HUMAN	protein domain specific binding, chromatin binding, importin-alpha family protein binding, dynein intermediate chain binding, nuclear export signal receptor activity, protein-containing complex binding, magnesium ion binding, GTP binding, RNA binding, protein binding, protein heterodimerization activity, GTPase activity, cadherin binding, GDP binding, pre-miRNA binding	protein localization to nucleolus, positive regulation of protein binding, positive regulation of protein import into nucleus, snRNA import into nucleus, spermatid development, mitotic spindle organization, protein transport, GTP metabolic process, hippocampus development, pre-miRNA export from nucleus, DNA metabolic process, protein export from nucleus, mitotic cell cycle, ribosomal small subuni…	nucleolus, RNA nuclear export complex, chromatin, manchette, male germ cell nucleus, nuclear pore, nucleoplasm, nuclear envelope, nucleus, extracellular exosome, cytoplasm, centriole, melanosome, membrane, cytosol, protein-containing complex, recycling endosome, midbody, sperm flagellum
SSQPLASK(+68.03)QEK	31.23	1269.66	11	-3.1	635.834	19.51	P17096|HMGA1_HUMAN	cis-regulatory region sequence-specific DNA binding, minor groove of adenine-thymine-rich DNA binding, chromatin binding, retinoic acid receptor binding, retinoid X receptor binding, peroxisome proliferator activated receptor binding, transcription coregulator binding, DNA binding, structural constituent of chromatin, transcription coregulator activity, protein binding, 5'-deoxyribose-5-phosphate…	nucleic acid phosphodiester bond hydrolysis, oncogene-induced cell senescence, base-excision repair, negative regulation of transcription, DNA-templated, positive regulation of transcription, DNA-templated, negative regulation of cell population proliferation, regulation of transcription, DNA-templated, positive regulation of transcription by RNA polymerase II, nucleosome disassembly, DNA unwindi…	nucleus, transcription regulator complex, focal adhesion, RNA polymerase II transcription regulator complex, cytosol, senescence-associated heterochromatin focus, nucleoplasm
Q(-17.03)TVAVGVIKAVDK(+68.03)K	30.43	1505.88	14	-4.1	753.945	40.5	P68104|EF1A1_HUMAN:Q5VTE0|EF1A3_HUMAN	GTP binding, protein kinase binding, calmodulin binding, RNA binding, protein binding, translation elongation factor activity, GTPase activity, tRNA binding, kinase binding	cellular response to epidermal growth factor stimulus, regulation of D-erythro-sphingosine kinase activity, translational elongation, translation, regulation of chaperone-mediated autophagy	extracellular region, nucleolus, eukaryotic translation elongation factor 1 complex, plasma membrane, ficolin-1-rich granule lumen, nucleus, extracellular space, extracellular exosome, cytoplasmic side of lysosomal membrane, cytoplasm, membrane, cytosol, ruffle membrane, secretory granule lumen, cortical actin cytoskeleton
K(+68.03)TTPGFR	30.02	873.471	7	0.6	437.743	24	Q15274|NADC_HUMAN	identical protein binding, nicotinate-nucleotide diphosphorylase (carboxylating) activity, protein binding	NAD biosynthetic process, NAD metabolic process, quinolinate catabolic process	catalytic complex, extracellular exosome, cytoplasm, cytosol
K(+68.03)LLEGEESR	29.79	1127.58	9	0.5	564.799	26.07	P05787|K2C8_HUMAN	scaffold protein binding, protein binding	cornification	nucleus, keratin filament, extracellular exosome, intermediate filament cytoskeleton, cytoplasm, cytosol, nuclear matrix, intermediate filament, nucleoplasm
SAPAPK(+68.03)K	29.72	765.438	7	-2.7	383.726	11.75	P62807|H2B1C_HUMAN:Q93079|H2B1H_HUMAN:Q99880|H2B1L_HUMAN	DNA binding, identical protein binding, protein binding, protein heterodimerization activity	innate immune response in mucosa, antibacterial humoral response, nucleosome assembly, defense response to Gram-positive bacterium, antimicrobial humoral immune response mediated by antimicrobial peptide	nucleus, extracellular space, extracellular exosome, cytosol, nucleosome, nucleoplasm
LPLQDVYK(+68.03)IGGIGTVPVGR	29.28	2049.16	19	0.3	1025.59	48.18	P68104|EF1A1_HUMAN:Q5VTE0|EF1A3_HUMAN:Q05639|EF1A2_HUMAN	GTP binding, protein kinase binding, calmodulin binding, RNA binding, protein binding, translation elongation factor activity, GTPase activity, tRNA binding, kinase binding	cellular response to epidermal growth factor stimulus, regulation of D-erythro-sphingosine kinase activity, translational elongation, translation, regulation of chaperone-mediated autophagy	extracellular region, nucleolus, eukaryotic translation elongation factor 1 complex, plasma membrane, ficolin-1-rich granule lumen, nucleus, extracellular space, extracellular exosome, cytoplasmic side of lysosomal membrane, cytoplasm, membrane, cytosol, ruffle membrane, secretory granule lumen, cortical actin cytoskeleton
LAILYAK(+68.03)R	28.84	1014.62	8	0.7	508.319	36.23	Q8IZP2|ST134_HUMAN:P50502|F10A1_HUMAN:Q8NFI4|F10A5_HUMAN	heat shock protein binding, protein dimerization activity	protein-containing complex assembly, chaperone cofactor-dependent protein refolding	extracellular exosome, cytoplasm
TETQEK(+68.03)NPLPSK	28.53	1438.73	12	-3.8	720.37	23.44	P62328|TYB4_HUMAN	RNA binding, protein binding, actin monomer binding, enzyme binding	sequestering of actin monomers, cytoplasmic sequestering of NF-kappaB, negative regulation of NF-kappaB transcription factor activity, negative regulation of RNA polymerase II regulatory region sequence-specific DNA binding, regulation of NIK/NF-kappaB signaling, positive regulation of ATP biosynthetic process, actin filament organization, negative regulation of NIK/NF-kappaB signaling, positive …	platelet alpha granule lumen, nucleus, cytoskeleton, cytoplasm, cytosol, extracellular region
IGAETK(+68.03)K	28.44	813.46	7	-0.6	407.737	15.28	Q13907|IDI1_HUMAN	magnesium ion binding, protein binding, metal ion binding, isopentenyl-diphosphate delta-isomerase activity, manganese ion binding	isopentenyl diphosphate biosynthetic process, dimethylallyl diphosphate biosynthetic process, cholesterol biosynthetic process, isoprenoid biosynthetic process	peroxisome, cytoplasm, cytosol
S(+42.01)SSPVNVK(+68.03)K	28.26	1054.57	9	1	528.291	27.19	Q00839|HNRPU_HUMAN	poly(A) binding, RNA polymerase II cis-regulatory region sequence-specific DNA binding, double-stranded DNA binding, RNA polymerase II complex binding, single-stranded DNA binding, mRNA 3'-UTR binding, protein-containing complex binding, ATP binding, RNA binding, TFIIH-class transcription factor complex binding, promoter-specific chromatin binding, double-stranded RNA binding, single-stranded RNA…	positive regulation of brown fat cell differentiation, negative regulation of nuclear-transcribed mRNA catabolic process, deadenylation-dependent decay, regulation of chromatin organization, positive regulation of transcription by RNA polymerase II, mRNA splicing, via spliceosome, negative regulation of transcription by RNA polymerase II, cell division, circadian regulation of gene expression, re…	CRD-mediated mRNA stability complex, cytoplasmic ribonucleoprotein granule, nuclear speck, spindle pole, nuclear chromosome, kinetochore, telomerase holoenzyme complex, nucleoplasm, cell surface, mitotic spindle midzone, nucleus, centrosome, mitotic spindle microtubule, catalytic step 2 spliceosome, mitotic spindle, inactive sex chromosome, membrane, dendrite cytoplasm, integral component of memb…
S(+42.01)DKPDMAEIEK(+68.03)FDK	28.09	1761.81	14	0.2	881.914	39.55	P62328|TYB4_HUMAN	RNA binding, protein binding, actin monomer binding, enzyme binding	sequestering of actin monomers, cytoplasmic sequestering of NF-kappaB, negative regulation of NF-kappaB transcription factor activity, negative regulation of RNA polymerase II regulatory region sequence-specific DNA binding, regulation of NIK/NF-kappaB signaling, positive regulation of ATP biosynthetic process, actin filament organization, negative regulation of NIK/NF-kappaB signaling, positive …	platelet alpha granule lumen, nucleus, cytoskeleton, cytoplasm, cytosol, extracellular region
AYVHEFK(+68.03)FR	28.06	1263.64	9	-0.3	632.827	31.62	Q9H4A4|AMPB_HUMAN	magnesium ion binding, protein binding, metal ion binding, isopentenyl-diphosphate delta-isomerase activity, manganese ion binding	isopentenyl diphosphate biosynthetic process, dimethylallyl diphosphate biosynthetic process, cholesterol biosynthetic process, isoprenoid biosynthetic process	peroxisome, cytoplasm, cytosol
EITALAPSTM(+15.99)K(+68.03)IK	27.4	1485.81	13	0.3	743.913	32.89	P60709|ACTB_HUMAN:P63261|ACTG_HUMAN:P68133|ACTS_HUMAN	ATP binding, protein kinase binding, identical protein binding, protein binding, Tat protein binding, structural constituent of postsynaptic actin cytoskeleton, nucleosomal DNA binding, tau protein binding, kinesin binding, structural constituent of cytoskeleton, nitric-oxide synthase binding	histone H4 acetylation, histone H2A acetylation, positive regulation of double-strand break repair via homologous recombination, negative regulation of protein binding, regulation of cyclin-dependent protein serine/threonine kinase activity, regulation of norepinephrine uptake, chromatin remodeling, synaptic vesicle endocytosis, axonogenesis, apical protein localization, postsynaptic actin cytosk…	NuA4 histone acetyltransferase complex, synapse, nucleoplasm, tight junction, presynapse, extracellular exosome, postsynaptic actin cytoskeleton, focal adhesion, apical junction complex, blood microparticle, actin cytoskeleton, cytosol, glutamatergic synapse, ribonucleoprotein complex, axon, lamellipodium, cortical cytoskeleton, cytoplasmic ribonucleoprotein granule, nucleosome, actin filament, c…
YQVK(+68.03)FR	26.96	907.492	6	-1.8	454.752	28.76	P46777|RL5_HUMAN	RNA binding, protein binding, ubiquitin protein ligase binding, structural constituent of ribosome, mRNA 5'-UTR binding, 5S rRNA binding, ubiquitin ligase inhibitor activity, mRNA 3'-UTR binding	positive regulation of translation, cytoplasmic translation, positive regulation of gene expression, ribosomal large subunit biogenesis, regulation of signal transduction by p53 class mediator, negative regulation of ubiquitin protein ligase activity, rRNA processing, ribosomal large subunit assembly, protein stabilization, negative regulation of protein neddylation, translation, negative regulat…	cytosolic ribosome, endoplasmic reticulum, cytosolic large ribosomal subunit, nucleolus, ribosome, nucleoplasm, nucleus, extracellular exosome, focal adhesion, cytoplasm, membrane, cytosol, protein-containing complex, ribonucleoprotein complex
SVEAAAELSAKDLK(+68.03)	26.7	1498.79	14	-0.7	750.401	35.57	P20962|PTMS_HUMAN	histone binding	DNA replication, negative regulation of apoptotic process, positive regulation of transcription by RNA polymerase II, immune system process	nucleus
IK(+68.03)IIAPPER	26.61	1103.67	9	0.5	552.843	32.48	P60709|ACTB_HUMAN:P63261|ACTG_HUMAN:Q562R1|ACTBL_HUMAN:P63267|ACTH_HUMAN	ATP binding, protein kinase binding, identical protein binding, protein binding, Tat protein binding, structural constituent of postsynaptic actin cytoskeleton, nucleosomal DNA binding, tau protein binding, kinesin binding, structural constituent of cytoskeleton, nitric-oxide synthase binding	histone H4 acetylation, histone H2A acetylation, positive regulation of double-strand break repair via homologous recombination, negative regulation of protein binding, regulation of cyclin-dependent protein serine/threonine kinase activity, regulation of norepinephrine uptake, chromatin remodeling, synaptic vesicle endocytosis, axonogenesis, apical protein localization, postsynaptic actin cytosk…	NuA4 histone acetyltransferase complex, synapse, nucleoplasm, tight junction, presynapse, extracellular exosome, postsynaptic actin cytoskeleton, focal adhesion, apical junction complex, blood microparticle, actin cytoskeleton, cytosol, glutamatergic synapse, ribonucleoprotein complex, axon, lamellipodium, cortical cytoskeleton, cytoplasmic ribonucleoprotein granule, nucleosome, actin filament, c…
VVSSIEQK(+68.03)TEGAEK	26.35	1571.8	14	-0.2	786.909	28.38	P63104|1433Z_HUMAN	protein kinase binding, protein domain specific binding, identical protein binding, RNA binding, protein binding, ubiquitin protein ligase binding, cadherin binding, kinase activity, transmembrane transporter binding, DNA-binding transcription factor binding	regulation of synapse maturation, Golgi reassembly, signal transduction, positive regulation of protein insertion into mitochondrial membrane involved in apoptotic signaling pathway, protein phosphorylation, synaptic target recognition, negative regulation of transcription by RNA polymerase II, respiratory system process, ERK1 and ERK2 cascade, protein targeting, regulation of ERK1 and ERK2 casca…
EIVRDIK(+68.03)EKLCYVALDFEQEM(+15.99)AMAASSSSLEK	26.19	3716.8	32	0.4	744.367	41.4	P0CG38|POTEI_HUMAN	molecular_function	retina homeostasis	extracellular space, extracellular exosome
S(+42.01)ILK(+68.03)IHAR	25.69	1046.62	8	1.7	524.32	36.25	P06733|ENOA_HUMAN	magnesium ion binding, transcription corepressor binding, phosphopyruvate hydratase activity, RNA binding, protein binding, protein homodimerization activity, transcription corepressor activity, cadherin binding, GTPase binding, RNA polymerase II transcription regulatory region sequence-specific DNA binding, DNA-binding transcription repressor activity, RNA polymerase II-specific	negative regulation of transcription by RNA polymerase II, negative regulation of transcription, DNA-templated, negative regulation of cell growth, negative regulation of hypoxia-induced intrinsic apoptotic signaling pathway, positive regulation of ATP biosynthetic process, glycolytic process, positive regulation of plasminogen activation, response to virus, positive regulation of muscle contract…	nucleus, extracellular space, extracellular exosome, cytoplasm, cell cortex, membrane, cytosol, nuclear outer membrane, M band, phosphopyruvate hydratase complex, plasma membrane, cell surface
DSYVGDEAQSK(+68.03)R	25.28	1421.64	12	-1.9	711.827	25.14	P60709|ACTB_HUMAN:P63261|ACTG_HUMAN:P63267|ACTH_HUMAN	ATP binding, protein kinase binding, identical protein binding, protein binding, Tat protein binding, structural constituent of postsynaptic actin cytoskeleton, nucleosomal DNA binding, tau protein binding, kinesin binding, structural constituent of cytoskeleton, nitric-oxide synthase binding	histone H4 acetylation, histone H2A acetylation, positive regulation of double-strand break repair via homologous recombination, negative regulation of protein binding, regulation of cyclin-dependent protein serine/threonine kinase activity, regulation of norepinephrine uptake, chromatin remodeling, synaptic vesicle endocytosis, axonogenesis, apical protein localization, postsynaptic actin cytosk…	NuA4 histone acetyltransferase complex, synapse, nucleoplasm, tight junction, presynapse, extracellular exosome, postsynaptic actin cytoskeleton, focal adhesion, apical junction complex, blood microparticle, actin cytoskeleton, cytosol, glutamatergic synapse, ribonucleoprotein complex, axon, lamellipodium, cortical cytoskeleton, cytoplasmic ribonucleoprotein granule, nucleosome, actin filament, c…
GALQNIIPASTGAAKAVGK(+68.03)	25.08	1834.03	19	2.1	918.025	38.7	P04406|G3P_HUMAN	identical protein binding, NADP binding, protein binding, aspartic-type endopeptidase inhibitor activity, NAD binding, peptidyl-cysteine S-nitrosylase activity, glyceraldehyde-3-phosphate dehydrogenase (NAD+) (phosphorylating) activity, oxidoreductase activity, acting on the aldehyde or oxo group of donors, NAD or NADP as acceptor, microtubule binding, disordered domain specific binding	positive regulation of type I interferon production, glycolytic process, positive regulation of I-kappaB kinase/NF-kappaB signaling, microtubule cytoskeleton organization, glucose metabolic process, antimicrobial humoral immune response mediated by antimicrobial peptide, killing by host of symbiont cells, peptidyl-cysteine S-trans-nitrosylation, regulation of macroautophagy, killing of cells of o…	microtubule cytoskeleton, plasma membrane, lipid droplet, GAIT complex, nucleus, nuclear membrane, perinuclear region of cytoplasm, extracellular exosome, cytoplasm, intracellular membrane-bounded organelle, membrane, cytosol, vesicle, ribonucleoprotein complex
PELAK(+68.03)SAPAPK	24.84	1175.65	11	-0.4	588.835	23.95	Q99880|H2B1L_HUMAN	DNA binding, protein binding, protein heterodimerization activity	nucleosome assembly	nucleus, extracellular exosome, cytosol, nucleosome, nucleoplasm
GILTLK(+68.03)YPIEHGIITNWDDMEK	24.36	2653.35	22	5.4	885.461	52.49	P68133|ACTS_HUMAN	ATP binding, protein binding, myosin binding, structural constituent of cytoskeleton, ADP binding	response to extracellular stimulus, skeletal muscle fiber development, muscle contraction, positive regulation of gene expression, skeletal muscle thin filament assembly, response to lithium ion, mesenchyme migration, response to steroid hormone, cellular response to organonitrogen compound, skeletal muscle fiber adaptation, response to mechanical stimulus	actin filament, striated muscle thin filament, extracellular space, extracellular exosome, dynactin complex, stress fiber, cell body, blood microparticle, actin cytoskeleton, cytosol, filopodium, sarcomere, lamellipodium
NFGTK(+68.03)ISAR	24.08	1060.57	9	-0.4	531.29	29.36	Q01813|PFKAP_HUMAN	ATP binding, identical protein binding, protein binding, AMP binding, fructose-6-phosphate binding, metal ion binding, cadherin binding, monosaccharide binding, 6-phosphofructokinase activity, protein-containing complex binding	cellular response to leukemia inhibitory factor, fructose 6-phosphate metabolic process, glycolytic process through fructose-6-phosphate, canonical glycolysis, fructose 1,6-bisphosphate metabolic process	nucleus, 6-phosphofructokinase complex, extracellular exosome, cytoplasm, membrane, cytosol
IAK(+68.03)AVNEK	23.95	939.539	8	-2.4	470.776	18.1	P06733|ENOA_HUMAN	magnesium ion binding, transcription corepressor binding, phosphopyruvate hydratase activity, RNA binding, protein binding, protein homodimerization activity, transcription corepressor activity, cadherin binding, GTPase binding, RNA polymerase II transcription regulatory region sequence-specific DNA binding, DNA-binding transcription repressor activity, RNA polymerase II-specific	negative regulation of transcription by RNA polymerase II, negative regulation of transcription, DNA-templated, negative regulation of cell growth, negative regulation of hypoxia-induced intrinsic apoptotic signaling pathway, positive regulation of ATP biosynthetic process, glycolytic process, positive regulation of plasminogen activation, response to virus, positive regulation of muscle contract…	nucleus, extracellular space, extracellular exosome, cytoplasm, cell cortex, membrane, cytosol, nuclear outer membrane, M band, phosphopyruvate hydratase complex, plasma membrane, cell surface
IIAPPERKYSVWIGGSILASLSTFQ(+.98)QMWISK(+68.03)PEYDEAGPSIVHR	23.64	5025.57	44	-6	1006.12	56.18	P63267|ACTH_HUMAN	ATP binding	positive regulation of gene expression, mesenchyme migration	extracellular space, extracellular exosome, cytoplasm, dynactin complex, cell body, blood microparticle, myosin filament, cytosol, filopodium, lamellipodium, cell periphery
NLLSVAYK(+68.03)NVVGAR	23.09	1570.88	14	2.8	786.451	47.18	P31946|1433B_HUMAN	protein domain specific binding, identical protein binding, protein binding, histone deacetylase binding, cadherin binding, phosphoserine residue binding, phosphoprotein binding, protein kinase inhibitor activity, enzyme binding	protein targeting, negative regulation of catalytic activity, cytoplasmic sequestering of protein, signal transduction, positive regulation of catalytic activity, positive regulation of protein insertion into mitochondrial membrane involved in apoptotic signaling pathway, negative regulation of protein dephosphorylation, cellular protein localization, negative regulation of G protein-coupled rece…	perinuclear region of cytoplasm, extracellular exosome, focal adhesion, cytoplasm, melanosome, mitochondrion, membrane, cytosol, vacuolar membrane
VDIK(+68.03)DR	22.96	812.439	6	-0.3	407.227	22.55	P62826|RAN_HUMAN	protein domain specific binding, chromatin binding, importin-alpha family protein binding, dynein intermediate chain binding, nuclear export signal receptor activity, protein-containing complex binding, magnesium ion binding, GTP binding, RNA binding, protein binding, protein heterodimerization activity, GTPase activity, cadherin binding, GDP binding, pre-miRNA binding	protein localization to nucleolus, positive regulation of protein binding, positive regulation of protein import into nucleus, snRNA import into nucleus, spermatid development, mitotic spindle organization, protein transport, GTP metabolic process, hippocampus development, pre-miRNA export from nucleus, DNA metabolic process, protein export from nucleus, mitotic cell cycle, ribosomal small subuni…	nucleolus, RNA nuclear export complex, chromatin, manchette, male germ cell nucleus, nuclear pore, nucleoplasm, nuclear envelope, nucleus, extracellular exosome, cytoplasm, centriole, melanosome, membrane, cytosol, protein-containing complex, recycling endosome, midbody, sperm flagellum
PYQYPALTPEQK(+68.03)K	22.73	1629.84	13	-1	815.927	32.74	P04075|ALDOA_HUMAN	tubulin binding, identical protein binding, fructose binding, RNA binding, protein binding, actin binding, cadherin binding, cytoskeletal protein binding, fructose-bisphosphate aldolase activity	regulation of cell shape, binding of sperm to zona pellucida, muscle cell cellular homeostasis, protein homotetramerization, glycolytic process, actin filament organization, fructose metabolic process, ATP biosynthetic process, striated muscle contraction, fructose 1,6-bisphosphate metabolic process	platelet alpha granule lumen, tertiary granule lumen, extracellular region, ficolin-1-rich granule lumen, nucleus, extracellular space, extracellular exosome, sperm head, membrane, actin cytoskeleton, cytosol, I band, secretory granule lumen, M band
S(+42.01)K(+68.03)SESPKEPEQLR	22.66	1623.81	13	-0.2	812.912	24.79	P09651|ROA1_HUMAN	nucleic acid binding, miRNA binding, pre-mRNA binding, protein domain specific binding, identical protein binding, RNA binding, protein binding, telomeric repeat-containing RNA binding, single-stranded RNA binding, G-rich strand telomeric DNA binding, single-stranded DNA binding	RNA splicing, RNA export from nucleus, nuclear export, regulation of alternative mRNA splicing, via spliceosome, positive regulation of telomere maintenance via telomerase, import into nucleus, mRNA processing, negative regulation of telomere maintenance via telomerase, cellular response to sodium arsenite, cellular response to glucose starvation, mRNA transport, mRNA splicing, via spliceosome	nucleus, extracellular exosome, catalytic step 2 spliceosome, cytoplasm, membrane, spliceosomal complex, ribonucleoprotein complex, nucleoplasm
TPK(+68.03)GPSSVEDIK	22.54	1324.69	12	0.7	663.351	27.37	P06748|NPM_HUMAN	protein kinase binding, protein homodimerization activity, ribosomal small subunit binding, ribosomal large subunit binding, unfolded protein binding, chromatin binding, protein kinase inhibitor activity, core promoter sequence-specific DNA binding, nucleic acid binding, NF-kappaB binding, RNA binding, protein binding, transcription coactivator activity, Tat protein binding, histone binding, DNA-…	DNA repair, regulation of endodeoxyribonuclease activity, positive regulation of translation, centrosome cycle, positive regulation of cell cycle G2/M phase transition, negative regulation of cell population proliferation, positive regulation of cell population proliferation, protein localization, ribosome assembly, regulation of centriole replication, intracellular protein transport, positive re…	nucleus, spindle pole centrosome, centrosome, focal adhesion, cytoplasm, membrane, protein-DNA complex, cytosol, protein-containing complex, nucleolus, ribonucleoprotein complex, nucleoplasm
A(+42.01)K(+68.03)ISSPTETER	22.49	1327.66	11	-1.7	664.837	31.18	P31949|S10AB_HUMAN	cadherin binding involved in cell-cell adhesion, protein binding, protein homodimerization activity, calcium ion binding, calcium-dependent protein binding, S100 protein binding	signal transduction, negative regulation of cell population proliferation, negative regulation of DNA replication, positive regulation of smooth muscle cell migration, cell-cell adhesion	nucleus, extracellular space, adherens junction, extracellular exosome, cytoplasm, ruffle, secretory granule lumen, extracellular region
VAPEEHPVLLTEAPLNPK(+68.03)ANR	21.97	2362.26	21	0.5	788.429	36.92	P60709|ACTB_HUMAN:P63261|ACTG_HUMAN	ATP binding, protein kinase binding, identical protein binding, protein binding, Tat protein binding, structural constituent of postsynaptic actin cytoskeleton, nucleosomal DNA binding, tau protein binding, kinesin binding, structural constituent of cytoskeleton, nitric-oxide synthase binding	histone H4 acetylation, histone H2A acetylation, positive regulation of double-strand break repair via homologous recombination, negative regulation of protein binding, regulation of cyclin-dependent protein serine/threonine kinase activity, regulation of norepinephrine uptake, chromatin remodeling, synaptic vesicle endocytosis, axonogenesis, apical protein localization, postsynaptic actin cytosk…	NuA4 histone acetyltransferase complex, synapse, nucleoplasm, tight junction, presynapse, extracellular exosome, postsynaptic actin cytoskeleton, focal adhesion, apical junction complex, blood microparticle, actin cytoskeleton, cytosol, glutamatergic synapse, ribonucleoprotein complex, axon, lamellipodium, cortical cytoskeleton, cytoplasmic ribonucleoprotein granule, nucleosome, actin filament, c…
A(+42.01)SNVTNK(+68.03)TDPR	21.78	1311.64	11	-1.6	656.827	28.51	P07910|HNRPC_HUMAN	identical protein binding, RNA binding, protein binding, telomerase RNA binding, N6-methyladenosine-containing RNA binding, nucleosomal DNA binding, poly(U) RNA binding, mRNA 3'-UTR binding	chromatin remodeling, RNA splicing, 3'-UTR-mediated mRNA stabilization, osteoblast differentiation, negative regulation of telomere maintenance via telomerase, mRNA splicing, via spliceosome	nucleus, extracellular exosome, catalytic step 2 spliceosome, membrane, actin cytoskeleton, spliceosomal complex, cytosol, protein-containing complex, extracellular region, telomerase holoenzyme complex, chromatin, nucleoplasm
NGNCK(+68.03)	21.5	602.248	5	2	603.257	43.14	Q92624|APBP2_HUMAN	microtubule motor activity, protein binding, ubiquitin ligase-substrate adaptor activity	proteasome-mediated ubiquitin-dependent protein catabolic process, intracellular transport, intracellular protein transport, protein ubiquitination	nucleus, cytoplasmic vesicle membrane, cytoplasm, Cul2-RING ubiquitin ligase complex, microtubule associated complex, nucleoplasm, microtubule
PDPAK(+68.03)SAPAPK	21.24	1145.61	11	-0.9	573.811	19.12	P23527|H2B1O_HUMAN:Q93079|H2B1H_HUMAN:Q5QNW6|H2B2F_HUMAN	DNA binding, protein binding, protein heterodimerization activity	nucleosome assembly	nucleus, cytosol, nucleosome, nucleoplasm
YQK(+68.03)STELLIR	20.73	1317.73	10	0.2	659.872	36.14	Q6NXT2|H3C_HUMAN:P68431|H31_HUMAN:P84243|H33_HUMAN:Q71DI3|H32_HUMAN	protein binding, protein heterodimerization activity, nucleosomal DNA binding	positive regulation of cell growth	nucleus, euchromatin, nucleosome
QELK(+68.03)QR	20.59	868.477	6	2.4	435.247	16.16	P13639|EF2_HUMAN	GTP binding, protein kinase binding, RNA binding, protein binding, translation elongation factor activity, GTPase activity, ribosome binding, cadherin binding	positive regulation of translation, translational elongation, hematopoietic progenitor cell differentiation	synapse, extracellular region, plasma membrane, ficolin-1-rich granule lumen, polysome, nucleus, extracellular exosome, cytoplasm, membrane, cytosol, secretory granule lumen, ribonucleoprotein complex, aggresome
NVIK(+68.03)EK	20.59	797.465	6	-1.1	399.739	17.19	P06733|ENOA_HUMAN	magnesium ion binding, transcription corepressor binding, phosphopyruvate hydratase activity, RNA binding, protein binding, protein homodimerization activity, transcription corepressor activity, cadherin binding, GTPase binding, RNA polymerase II transcription regulatory region sequence-specific DNA binding, DNA-binding transcription repressor activity, RNA polymerase II-specific	negative regulation of transcription by RNA polymerase II, negative regulation of transcription, DNA-templated, negative regulation of cell growth, negative regulation of hypoxia-induced intrinsic apoptotic signaling pathway, positive regulation of ATP biosynthetic process, glycolytic process, positive regulation of plasminogen activation, response to virus, positive regulation of muscle contract…	nucleus, extracellular space, extracellular exosome, cytoplasm, cell cortex, membrane, cytosol, nuclear outer membrane, M band, phosphopyruvate hydratase complex, plasma membrane, cell surface
QTVAVGVIK(+68.03)AVDKK	20.15	1522.91	14	-0.4	508.643	31.42	P68104|EF1A1_HUMAN:Q5VTE0|EF1A3_HUMAN	GTP binding, protein kinase binding, calmodulin binding, RNA binding, protein binding, translation elongation factor activity, GTPase activity, tRNA binding, kinase binding	cellular response to epidermal growth factor stimulus, regulation of D-erythro-sphingosine kinase activity, translational elongation, translation, regulation of chaperone-mediated autophagy	extracellular region, nucleolus, eukaryotic translation elongation factor 1 complex, plasma membrane, ficolin-1-rich granule lumen, nucleus, extracellular space, extracellular exosome, cytoplasmic side of lysosomal membrane, cytoplasm, membrane, cytosol, ruffle membrane, secretory granule lumen, cortical actin cytoskeleton

## Sheet: supplementary table6
Table S6. Gene ontology analysis of crotonylated proteins in response to crotonate treatment that were identified by LC/MS-MS
Discription	Log p	Genes
Glycolysis	-8.77652	ALDOA,ENO1,GAPDH,PFKP,PGAM1,QPRT,TMSB4X,FASN,IDI1,SACM1L,RAN,PRDX6,PSMA7
nucleosome organization	-8.34697	HMGB2,HMGA1,NPM1,H2BC13,H2BC9,H2BC10,H2BC17,H2BC21
chromatin assembly or disassembly	-8.23805	HMGB2,HMGA1,NPM1,H2BC13,H2BC9,H2BC10,H2BC17,H2BC21
DNA packaging	-7.89953	HMGB2,HMGA1,NPM1,H2BC13,H2BC9,H2BC10,H2BC17,H2BC21
glucose catabolic process	-7.93303	ALDOA,ENO1,GAPDH,PFKP,PGAM1
Biosynthesis of amino acids	-6.29894	ALDOA,ENO1,GAPDH,PFKP,PGAM1
nicotinamide nucleotide biosynthetic process	-6.20821	ALDOA,ENO1,GAPDH,PFKP,PGAM1,QPRT
coenzyme biosynthetic process	-5.95408	ALDOA,ENO1,FASN,GAPDH,PFKP,PGAM1,QPRT
Gluconeogenesis	-6.54564	ALDOA,ENO1,GAPDH,PFKP,PGAM1
ATP metabolic process	-4.38355	ALDOA,ENO1,GAPDH,PFKP,PGAM1,TMSB4X
mRNA catabolic process	-3.92891	HNRNPU,NPM1,PSMA7,RPL5,YWHAB,YWHAZ
Cell cycle	-2.65198	YWHAB,YWHAZ,YWHAQ

## Sheet: supplementary table7
Table S7. Quantitative PCR primers used in this study
Target	Primer sequence
hNANOG qFP	ATAGCAATGGTGTGACGCAGAAGG
hNANOG qRP	CTGGTTGCTCCACATTGGAAGGTT
hOCT4 qFP	GCTCGAGAAGGATGTGGTCC
hOCT4 qRP	CGTTGTGCATAGTCGCTGCT
hSOX17 qFP	GTGGACCGCACGGAATTTG
hSOX17 qRP	GGAGATTCACACCGGAGTCA
hGATA6 qFP	CAGAAGCGCGTGCCTTCATC
hGATA6 qRP	TCATAGCAAGTGGTCTGGGC
hSOX1 qFP	ACCAGGCCATGGATGAAG
hSOX1 qRP	CTTAATTGCTGGGGAATTGG
hNESTIN qFP	GCGTTGGAACAGAGGTTGGA
hNESTIN qRP	ACATCTTGAGGTGCGCCAGC
hTBXT qFP	TATGAGCCTCGAATCCACATAGT
hTBXT qRP	CCTCGTTCTGATAAGCAGTCAC
hMIXL1 qFP	GGCGTCAGAGTGGGAAATCC
hMIXL1 qRP	GGCAGGCAGTTCACATCTACC
hGATA4 qFP	CGACACCCCAATCTCGATAT
hGATA4 qRP	GATGCCGTTCATCTTGTGGT
hLHX1 qFP	CCTGGACCGCTTTCTCTTGAA
hLHX1 qRP	ACCGAAACACCGGAAGAAGTC
hHHEX qFP	TCAGAATCGACGCGCTAAATG
hHHEX qRP	AGAGCTATCCAAAGAAGCACCT
hPKLR qFP	CGGAAGGACACGGCATCAAGAT
hPKLR qRP	GAGCCAGGAAAACCTTCTCTGC
hSLC2A1 qFP	TTGCAGGCTTCTCCAACTGGAC
hSLC2A1 qRP	CAGAACCAGGAGCACAGTGAAG
hUGP2 qFP	GCAGGAGCAAAATGCCATTGACA
hUGP2 qRP	CAGAAAACGGCTCCTTGGCACA
hLDHC qFP	TTGGAACTGGTGCCGTAGGCAT
hLDHC qRP	GACTGCCATGCTGAAGATCCATC
hLDHD qFP	GATGGATGCCTGCAACAGGTAC
hLDHD qRP	TCCGTTCTGCTGGACTATCTCC
hACTIN qFP	AGCAAGCAGGAGTATGACG
hACTIN qRP	AAAGGGTGTAACGCAACTAA
